# Supplementary material for: 1-[3-({[Bis(2-methyl­prop­yl)carbamo­thio­yl]amino}­carbon­yl)benzoyl]-3,3-bis­(2-methyl­prop­yl)thio­urea
Source: Acta Crystallogr Sect E Struct Rep Online. 2013 Aug 3;69(Pt 9):o1368. doi: 10.1107/S1600536813021053 (PMC3884506; doi:10.1107/S1600536813021053)
Supplement: Supplementary file 1 [file e-69-o1368-sup1.cif]

##############################################################################
#                                                                            #
# This CIF contains the data in a paper accepted for publication in          #
# Acta Crystallographica Section E. It conforms to the requirements of       #
# Notes for Authors for Acta Crystallographica Section E, and has been       #
# peer reviewed under the auspices of the IUCr Commission on Journals.       #
#                                                                            #
# Full details of the Crystallographic Information File format               #
# are given in the paper "The Crystallographic Information File (CIF):       #
# a New Standard Archive File for Crystallography" by S. R. Hall, F. H.      #
# Allen and I. D. Brown [Acta Cryst. (1991), A47, 655-685].                  #
#                                                                            #
# The current version of the core CIF dictionary is obtainable from          #
# ftp://ftp.iucr.org/pub/cif_core.dic.                                       #
#                                                                            #
# Software is freely available for graphical display of the structure(s)     #
# in this CIF. For information consult the CIF software page                 #
# http://www.iucr.org/resources/cif/software.                                #
#                                                                            #
# This file may be used for bona fide research purposes within the           #
# scientific community so long as proper attribution is given to the journal # 
# article from which it was obtained.                                        #
#                                                                            #
##############################################################################
data_general
_audit_creation_method     SHELXL-97
_journal_date_recd_electronic     2013-07-28
_journal_date_accepted     2013-07-29
_journal_name_full     'Acta Crystallographica, Section E'
_journal_year     2013
_journal_volume     69
_journal_issue      9
_journal_page_first     o1368
_journal_page_last     o1368
_journal_paper_category     QO
_journal_paper_doi     10.1107/S1600536813021053
_journal_coeditor_code     HG5336
_publ_contact_author_name     ' Edward RT Tiekink '
_publ_contact_author_address
;
Department of Chemistry, University of Malaya,
50603 Kuala Lumpur, Malaysia
;
_publ_contact_author_email
;
edward.tiekink@gmail.com
;
_publ_contact_author_fax     ' +60 3 7967 4193 '
_publ_contact_author_phone     ' +60 3 7967 6775 '
_publ_section_title
;\
1-[3-({[Bis(2-methylpropyl)carbamothioyl]amino}carbonyl)benzoyl]-3,3-\
bis(2-methylpropyl)thiourea
;
loop_
    _publ_author_name
    _publ_author_footnote
    _publ_author_address
    'N. Selvakumaran' .
;
Department of Chemistry, National Institute of Technology,
Tiruchirappalli 620 015, India
;
    ' Karvembu, R. '
;
Additional correspondence author, e-mail: kar@nitt.edu.
;
;
Department of Chemistry, National Institute of Technology,
Tiruchirappalli 620 015, India
;
    'Ng, Seik Weng' .
;
Department of Chemistry, University of Malaya,
50603 Kuala Lumpur, Malaysia
Chemistry Department,
Faculty of Science, King Abdulaziz University,
PO Box 80203 Jeddah, Saudi Arabia
;
    'Tiekink, Edward R. T.' .
;
Department of Chemistry, University of Malaya,
50603 Kuala Lumpur, Malaysia
;
_publ_section_synopsis     .
data_I
_audit_creation_method     SHELXL-97
_chemical_name_systematic
;\
1-[3-({[Bis(2-methylpropyl)carbamothioyl]amino}carbonyl)benzoyl]-3,3-\
bis(2-methylpropyl)thiourea
;
_chemical_name_common     ?
_chemical_formula_moiety     'C26 H42 N4 O2 S2'
_chemical_formula_sum     'C26 H42 N4 O2 S2'
_chemical_formula_iupac     'C26 H42 N4 O2 S2'
_chemical_formula_weight     506.76
_chemical_melting_point     ?
_symmetry_cell_setting     monoclinic
_symmetry_space_group_name_H-M     'P 21/c'
_symmetry_space_group_name_Hall     '-P 2ybc'
loop_
    _symmetry_equiv_pos_as_xyz
    'x, y, z'
    '-x, y+1/2, -z+1/2'
    '-x, -y, -z'
    'x, -y-1/2, z-1/2'
_cell_length_a     12.6926(2)
_cell_length_b     11.8015(2)
_cell_length_c     19.9701(4)
_cell_angle_alpha     90.00
_cell_angle_beta     103.883(2)
_cell_angle_gamma     90.00
_cell_volume     2903.97(9)
_cell_formula_units_Z     4
_cell_measurement_reflns_used     7250
_cell_measurement_theta_min     3.5841
_cell_measurement_theta_max     74.1988
_cell_measurement_temperature     100(2)
_exptl_crystal_description     prism
_exptl_crystal_colour     colourless
_exptl_crystal_size_max     0.30
_exptl_crystal_size_mid     0.25
_exptl_crystal_size_min     0.20
_exptl_crystal_density_diffrn     1.159
_exptl_crystal_density_meas     ?
_exptl_crystal_density_method     'not measured'
_exptl_crystal_F_000     1096
_exptl_absorpt_coefficient_mu     1.874
_exptl_absorpt_correction_type     multi-scan
_exptl_absorpt_process_details     '(CrysAlis PRO; Agilent, 2013)'
_exptl_absorpt_correction_T_min     0.21676
_exptl_absorpt_correction_T_max     1.00000
_exptl_special_details
;
;
_diffrn_ambient_temperature     100(2)
_diffrn_radiation_type     CuK\a
_diffrn_radiation_wavelength     1.54184
_diffrn_radiation_source     'SuperNova (Cu) X-ray Source'
_diffrn_radiation_monochromator     Mirror
_diffrn_measurement_device_type
                  'Agilent SuperNova Dual diffractometer with an Atlas detector'
_diffrn_measurement_method     '\w scan'
_diffrn_detector_area_resol_mean     10.4041
_diffrn_reflns_number     11629
_diffrn_reflns_av_R_equivalents     0.0279
_diffrn_reflns_av_sigmaI/netI     0.0327
_diffrn_reflns_theta_min     3.59
_diffrn_reflns_theta_max     74.37
_diffrn_reflns_theta_full     74.37
_diffrn_measured_fraction_theta_max     0.970
_diffrn_measured_fraction_theta_full     0.970
_diffrn_reflns_limit_h_min     -15
_diffrn_reflns_limit_h_max     13
_diffrn_reflns_limit_k_min     -12
_diffrn_reflns_limit_k_max     14
_diffrn_reflns_limit_l_min     -24
_diffrn_reflns_limit_l_max     24
_diffrn_standards_number     0
_diffrn_standards_interval_count     0
_diffrn_standards_interval_time     0
_diffrn_standards_decay_%     0
_refine_special_details
;
Refinement of <i>F</i>^2^ against ALL reflections. The weighted <i>R</i>-factor
<i>wR</i> and goodness of fit <i>S</i> are based on <i>F</i>^2^, conventional
<i>R</i>-factors <i>R</i> are based on <i>F</i>, with <i>F</i> set to zero for
negative <i>F</i>^2^. The threshold expression of <i>F</i>^2^ >
\s(<i>F</i>^2^) is used only for calculating <i>R</i>-factors(gt) <i>etc</i>.
and is not relevant to the choice of reflections for refinement.
<i>R</i>-factors based on <i>F</i>^2^ are statistically about twice as large
as those based on <i>F</i>, and <i>R</i>- factors based on ALL data will be
even larger.
;
_reflns_number_total     5743
_reflns_number_gt     5234
_reflns_threshold_expression     I>2\s(I)
_refine_ls_structure_factor_coef     Fsqd
_refine_ls_matrix_type     full
_refine_ls_R_factor_all     0.0541
_refine_ls_R_factor_gt     0.0504
_refine_ls_wR_factor_gt     0.1378
_refine_ls_wR_factor_ref     0.1423
_refine_ls_goodness_of_fit_ref     1.011
_refine_ls_restrained_S_all     1.084
_refine_ls_number_reflns     5743
_refine_ls_number_parameters     316
_refine_ls_number_restraints     30
_refine_ls_hydrogen_treatment     constr
_refine_ls_weighting_scheme     calc
_refine_ls_weighting_details
         'calc w=1/[\s^2^(Fo^2^)+(0.0843P)^2^+2.3640P] where P=(Fo^2^+2Fc^2^)/3'
_atom_sites_solution_hydrogens     geom
_atom_sites_solution_primary     direct
_atom_sites_solution_secondary     difmap
_refine_ls_shift/su_max     0.001
_refine_ls_shift/su_mean     0.000
_refine_diff_density_max     0.886
_refine_diff_density_min     -0.816
_refine_ls_extinction_method     none
_refine_ls_extinction_coef     ?
loop_
    _atom_type_symbol
    _atom_type_description
    _atom_type_scat_dispersion_real
    _atom_type_scat_dispersion_imag
    _atom_type_scat_source
    'C' 'C' 0.0181 0.0091
                         'International Tables Vol C Tables 4.2.6.8 and 6.1.1.4'
    'H' 'H' 0.0000 0.0000
                         'International Tables Vol C Tables 4.2.6.8 and 6.1.1.4'
    'N' 'N' 0.0311 0.0180
                         'International Tables Vol C Tables 4.2.6.8 and 6.1.1.4'
    'O' 'O' 0.0492 0.0322
                         'International Tables Vol C Tables 4.2.6.8 and 6.1.1.4'
    'S' 'S' 0.3331 0.5567
                         'International Tables Vol C Tables 4.2.6.8 and 6.1.1.4'
_computing_data_collection     'CrysAlis PRO (Agilent, 2013)'
_computing_cell_refinement     'CrysAlis PRO (Agilent, 2013)'
_computing_data_reduction     'CrysAlis PRO (Agilent, 2013)'
_computing_structure_solution     'SHELXS97 (Sheldrick, 2008)'
_computing_structure_refinement     'SHELXL97 (Sheldrick, 2008)'
_computing_molecular_graphics
;
ORTEP-3 for Windows (Farrugia, 2012) and DIAMOND (Brandenburg,
2006)
;
_computing_publication_material     'publCIF (Westrip, 2010)'
loop_
    _atom_site_type_symbol
    _atom_site_label
    _atom_site_fract_x
    _atom_site_fract_y
    _atom_site_fract_z
    _atom_site_U_iso_or_equiv
    _atom_site_adp_type
    _atom_site_calc_flag
    _atom_site_refinement_flags
    _atom_site_occupancy
    _atom_site_symmetry_multiplicity
    _atom_site_disorder_assembly
    _atom_site_disorder_group
    S S1 0.11609(4) 0.55881(4) 0.67655(3) 0.02477(15) Uani d . 1 1 . .
    S S2 0.62752(4) 0.46118(4) 0.44878(3) 0.02293(15) Uani d . 1 1 . .
    O O1 0.17340(12) 0.22802(13) 0.68690(8) 0.0241(3) Uani d . 1 1 . .
    O O2 0.61704(11) 0.15808(12) 0.54351(7) 0.0206(3) Uani d . 1 1 . .
    N N1 0.24077(13) 0.43431(13) 0.77683(8) 0.0169(3) Uani d . 1 1 . .
    N N2 0.25286(13) 0.39332(14) 0.66500(8) 0.0170(3) Uani d . 1 1 . .
    H H2 0.2964 0.4261 0.6426 0.020 Uiso calc R 1 1 . .
    N N3 0.56570(13) 0.34366(14) 0.54531(9) 0.0176(3) Uani d . 1 1 . .
    H H3 0.5191 0.3901 0.5572 0.021 Uiso calc R 1 1 . .
    N N4 0.75240(13) 0.37320(13) 0.56575(9) 0.0178(3) Uani d . 1 1 B .
    C C1 0.18861(16) 0.48806(17) 0.82699(10) 0.0203(4) Uani d . 1 1 . .
    H H1A 0.1745 0.5688 0.8145 0.024 Uiso calc R 1 1 . .
    H H1B 0.2388 0.4851 0.8733 0.024 Uiso calc R 1 1 . .
    C C2 0.08139(17) 0.43044(18) 0.82988(11) 0.0219(4) Uani d . 1 1 . .
    H H2A 0.0328 0.4316 0.7824 0.026 Uiso calc R 1 1 . .
    C C3 0.0975(2) 0.3077(2) 0.85294(13) 0.0306(5) Uani d . 1 1 . .
    H H3A 0.1339 0.2665 0.8223 0.046 Uiso calc R 1 1 . .
    H H3B 0.0268 0.2729 0.8511 0.046 Uiso calc R 1 1 . .
    H H3C 0.1421 0.3046 0.9003 0.046 Uiso calc R 1 1 . .
    C C4 0.02682(19) 0.4997(2) 0.87688(13) 0.0323(5) Uani d . 1 1 . .
    H H4A -0.0413 0.4630 0.8796 0.048 Uiso calc R 1 1 . .
    H H4B 0.0116 0.5763 0.8580 0.048 Uiso calc R 1 1 . .
    H H4C 0.0752 0.5042 0.9231 0.048 Uiso calc R 1 1 . .
    C C5 0.33477(16) 0.36086(17) 0.80564(10) 0.0196(4) Uani d . 1 1 . .
    H H5A 0.3458 0.3086 0.7691 0.023 Uiso calc R 1 1 . .
    H H5B 0.3183 0.3143 0.8431 0.023 Uiso calc R 1 1 . .
    C C6 0.44031(17) 0.42639(19) 0.83420(11) 0.0239(4) Uani d . 1 1 . .
    H H6 0.4305 0.4746 0.8734 0.029 Uiso calc R 1 1 . .
    C C7 0.47084(19) 0.5028(2) 0.78033(13) 0.0334(5) Uani d . 1 1 . .
    H H7A 0.5390 0.5420 0.8008 0.050 Uiso calc R 1 1 . .
    H H7B 0.4132 0.5587 0.7643 0.050 Uiso calc R 1 1 . .
    H H7C 0.4800 0.4568 0.7412 0.050 Uiso calc R 1 1 . .
    C C8 0.52897(19) 0.3391(2) 0.86208(13) 0.0347(5) Uani d . 1 1 . .
    H H8A 0.5980 0.3782 0.8804 0.052 Uiso calc R 1 1 . .
    H H8B 0.5363 0.2881 0.8248 0.052 Uiso calc R 1 1 . .
    H H8C 0.5094 0.2952 0.8990 0.052 Uiso calc R 1 1 . .
    C C9 0.20600(16) 0.45859(16) 0.71007(10) 0.0177(4) Uani d . 1 1 . .
    C C10 0.23093(15) 0.27912(16) 0.65600(10) 0.0173(4) Uani d . 1 1 . .
    C C11 0.28645(15) 0.22035(16) 0.60795(10) 0.0164(4) Uani d . 1 1 . .
    C C12 0.23975(16) 0.12179(16) 0.57527(10) 0.0183(4) Uani d . 1 1 . .
    H H12 0.1725 0.0956 0.5824 0.022 Uiso calc R 1 1 . .
    C C13 0.29103(16) 0.06192(16) 0.53250(10) 0.0196(4) Uani d . 1 1 . .
    H H13 0.2580 -0.0040 0.5093 0.024 Uiso calc R 1 1 . .
    C C14 0.39096(16) 0.09851(16) 0.52349(10) 0.0179(4) Uani d . 1 1 . .
    H H14 0.4266 0.0568 0.4947 0.021 Uiso calc R 1 1 . .
    C C15 0.43890(15) 0.19632(16) 0.55670(10) 0.0162(4) Uani d . 1 1 . .
    C C16 0.38622(15) 0.25765(16) 0.59863(9) 0.0158(4) Uani d . 1 1 . .
    H H16 0.4182 0.3248 0.6208 0.019 Uiso calc R 1 1 . .
    C C17 0.54908(15) 0.22891(16) 0.54792(10) 0.0164(4) Uani d . 1 1 . .
    C C18 0.65585(16) 0.38956(16) 0.52398(10) 0.0173(4) Uani d . 1 1 . .
    C C19 0.85265(15) 0.40405(17) 0.54486(11) 0.0200(4) Uani d . 1 1 . .
    H H19A 0.8997 0.4496 0.5819 0.024 Uiso calc R 1 1 . .
    H H19B 0.8337 0.4515 0.5028 0.024 Uiso calc R 1 1 . .
    C C20 0.91545(16) 0.29955(17) 0.53062(11) 0.0217(4) Uani d . 1 1 . .
    H H20 0.9352 0.2529 0.5736 0.026 Uiso calc R 1 1 . .
    C C21 1.02006(16) 0.33990(19) 0.51283(11) 0.0252(4) Uani d . 1 1 . .
    H H21A 1.0612 0.3873 0.5504 0.038 Uiso calc R 1 1 . .
    H H21B 1.0020 0.3841 0.4700 0.038 Uiso calc R 1 1 . .
    H H21C 1.0639 0.2741 0.5067 0.038 Uiso calc R 1 1 . .
    C C22 0.84824(19) 0.22679(19) 0.47291(13) 0.0292(5) Uani d . 1 1 . .
    H H22A 0.7817 0.2023 0.4854 0.044 Uiso calc R 1 1 . .
    H H22B 0.8904 0.1601 0.4660 0.044 Uiso calc R 1 1 . .
    H H22C 0.8294 0.2711 0.4302 0.044 Uiso calc R 1 1 . .
    C C23 0.76747(16) 0.33369(17) 0.63803(10) 0.0208(4) Uani d D 1 1 . .
    H H23A 0.7282 0.2611 0.6375 0.025 Uiso calc PR 0.50 1 A 1
    H H23B 0.8456 0.3181 0.6570 0.025 Uiso calc PR 0.50 1 A 1
    H H23C 0.8314 0.2830 0.6501 0.025 Uiso calc PR 0.50 1 A 2
    H H23D 0.7030 0.2898 0.6423 0.025 Uiso calc PR 0.50 1 A 2
    C C24 0.7304(4) 0.4126(4) 0.6856(2) 0.0249(7) Uani d PDU 0.50 1 B 1
    H H24 0.6498 0.4219 0.6718 0.030 Uiso calc PR 0.50 1 B 1
    C C25 0.7662(18) 0.3648(9) 0.7587(4) 0.0535(12) Uani d PDU 0.50 1 B 1
    H H25A 0.7500 0.2835 0.7580 0.080 Uiso calc PR 0.50 1 B 1
    H H25B 0.7272 0.4038 0.7888 0.080 Uiso calc PR 0.50 1 B 1
    H H25C 0.8445 0.3764 0.7763 0.080 Uiso calc PR 0.50 1 B 1
    C C26 0.7866(5) 0.5259(4) 0.6858(3) 0.0385(8) Uani d PDU 0.50 1 B 1
    H H26A 0.7744 0.5723 0.7239 0.058 Uiso calc PR 0.50 1 B 1
    H H26B 0.7571 0.5649 0.6420 0.058 Uiso calc PR 0.50 1 B 1
    H H26C 0.8647 0.5138 0.6916 0.058 Uiso calc PR 0.50 1 B 1
    C C24' 0.7841(4) 0.4354(4) 0.6890(2) 0.0249(7) Uani d PD 0.50 1 B 2
    H H24' 0.8598 0.4653 0.6964 0.030 Uiso calc PR 0.50 1 B 2
    C C25' 0.7669(18) 0.3828(10) 0.7565(4) 0.0535(12) Uani d PD 0.50 1 B 2
    H H25D 0.7828 0.4395 0.7934 0.080 Uiso calc PR 0.50 1 B 2
    H H25E 0.8156 0.3178 0.7695 0.080 Uiso calc PR 0.50 1 B 2
    H H25F 0.6915 0.3576 0.7494 0.080 Uiso calc PR 0.50 1 B 2
    C C26' 0.7058(5) 0.5276(4) 0.6693(3) 0.0385(8) Uani d PD 0.50 1 B 2
    H H26D 0.7060 0.5536 0.6227 0.058 Uiso calc PR 0.50 1 B 2
    H H26E 0.7257 0.5905 0.7019 0.058 Uiso calc PR 0.50 1 B 2
    H H26F 0.6331 0.5003 0.6700 0.058 Uiso calc PR 0.50 1 B 2
loop_
    _atom_site_aniso_label
    _atom_site_aniso_U_11
    _atom_site_aniso_U_22
    _atom_site_aniso_U_33
    _atom_site_aniso_U_12
    _atom_site_aniso_U_13
    _atom_site_aniso_U_23
    S1 0.0289(3) 0.0230(3) 0.0233(3) 0.00895(19) 0.0080(2) 0.00262(19)
    S2 0.0208(3) 0.0234(3) 0.0279(3) 0.00407(18) 0.0124(2) 0.00993(19)
    O1 0.0282(8) 0.0239(7) 0.0252(7) -0.0074(6) 0.0163(6) -0.0031(6)
    O2 0.0200(7) 0.0164(7) 0.0286(8) 0.0007(5) 0.0119(6) -0.0014(5)
    N1 0.0179(8) 0.0179(8) 0.0167(8) 0.0007(6) 0.0078(6) -0.0014(6)
    N2 0.0189(8) 0.0175(8) 0.0175(8) -0.0016(6) 0.0101(6) -0.0002(6)
    N3 0.0165(8) 0.0143(8) 0.0255(9) 0.0001(6) 0.0121(7) 0.0015(6)
    N4 0.0187(8) 0.0141(7) 0.0228(8) -0.0011(6) 0.0092(6) 0.0005(6)
    C1 0.0227(10) 0.0206(10) 0.0200(9) -0.0001(8) 0.0098(8) -0.0042(8)
    C2 0.0219(10) 0.0248(10) 0.0217(10) -0.0019(8) 0.0106(8) -0.0042(8)
    C3 0.0328(12) 0.0269(11) 0.0376(13) -0.0042(9) 0.0190(10) 0.0012(9)
    C4 0.0283(11) 0.0371(13) 0.0369(13) -0.0012(10) 0.0186(10) -0.0105(10)
    C5 0.0212(10) 0.0207(10) 0.0180(9) 0.0021(8) 0.0071(8) 0.0010(7)
    C6 0.0206(10) 0.0299(11) 0.0215(10) 0.0002(8) 0.0052(8) -0.0059(8)
    C7 0.0249(11) 0.0387(13) 0.0370(13) -0.0099(10) 0.0085(10) -0.0008(10)
    C8 0.0256(11) 0.0425(14) 0.0326(12) 0.0074(10) 0.0002(9) -0.0060(10)
    C9 0.0188(9) 0.0161(9) 0.0202(9) -0.0026(7) 0.0086(8) -0.0020(7)
    C10 0.0170(9) 0.0193(9) 0.0168(9) -0.0005(7) 0.0063(7) 0.0005(7)
    C11 0.0189(9) 0.0156(9) 0.0163(9) -0.0002(7) 0.0070(7) 0.0023(7)
    C12 0.0167(9) 0.0177(9) 0.0216(9) -0.0022(7) 0.0065(7) 0.0009(7)
    C13 0.0215(10) 0.0157(9) 0.0221(10) -0.0032(7) 0.0058(8) -0.0023(7)
    C14 0.0202(9) 0.0159(9) 0.0187(9) 0.0010(7) 0.0071(7) -0.0012(7)
    C15 0.0175(9) 0.0151(9) 0.0171(9) -0.0002(7) 0.0066(7) 0.0029(7)
    C16 0.0182(9) 0.0134(8) 0.0164(9) -0.0017(7) 0.0052(7) -0.0002(7)
    C17 0.0190(9) 0.0157(9) 0.0162(9) -0.0010(7) 0.0078(7) -0.0005(7)
    C18 0.0192(9) 0.0122(8) 0.0235(10) 0.0000(7) 0.0110(7) -0.0003(7)
    C19 0.0160(9) 0.0181(9) 0.0285(10) -0.0021(7) 0.0104(8) 0.0025(8)
    C20 0.0220(10) 0.0202(10) 0.0261(10) 0.0045(8) 0.0118(8) 0.0060(8)
    C21 0.0174(10) 0.0325(11) 0.0266(11) 0.0029(8) 0.0073(8) 0.0022(9)
    C22 0.0303(11) 0.0215(10) 0.0416(13) -0.0044(9) 0.0202(10) -0.0055(9)
    C23 0.0198(9) 0.0217(10) 0.0217(10) -0.0007(8) 0.0067(8) 0.0020(8)
    C24 0.026(2) 0.0248(17) 0.0264(14) -0.0041(16) 0.0106(18) -0.0030(13)
    C25 0.072(2) 0.066(3) 0.0243(14) 0.030(3) 0.0160(14) 0.0035(15)
    C26 0.050(2) 0.0312(17) 0.0356(19) 0.0013(19) 0.0119(18) -0.0110(15)
    C24' 0.026(2) 0.0248(17) 0.0264(14) -0.0041(16) 0.0106(18) -0.0030(13)
    C25' 0.072(2) 0.066(3) 0.0243(14) 0.030(3) 0.0160(14) 0.0035(15)
    C26' 0.050(2) 0.0312(17) 0.0356(19) 0.0013(19) 0.0119(18) -0.0110(15)
_geom_special_details
;
All e.s.d.'s (except the e.s.d. in the dihedral angle between two l.s. planes)
are estimated using the full covariance matrix. The cell e.s.d.'s are taken
into account individually in the estimation of e.s.d.'s in distances, angles
and torsion angles; correlations between e.s.d.'s in cell parameters are only
used when they are defined by crystal symmetry. An approximate (isotropic)
treatment of cell e.s.d.'s is used for estimating e.s.d.'s involving l.s.
planes.
;
loop_
    _geom_bond_atom_site_label_1
    _geom_bond_atom_site_label_2
    _geom_bond_site_symmetry_2
    _geom_bond_distance
    _geom_bond_publ_flag
    S1 C9 . 1.668(2) ?
    S2 C18 . 1.685(2) ?
    O1 C10 . 1.222(2) ?
    O2 C17 . 1.219(2) ?
    N1 C9 . 1.331(3) ?
    N1 C1 . 1.470(2) ?
    N1 C5 . 1.475(2) ?
    N2 C10 . 1.379(3) ?
    N2 C9 . 1.419(2) ?
    N2 H2 . 0.8800 ?
    N3 C17 . 1.374(2) ?
    N3 C18 . 1.421(2) ?
    N3 H3 . 0.8800 ?
    N4 C18 . 1.321(3) ?
    N4 C19 . 1.477(2) ?
    N4 C23 . 1.485(3) ?
    C1 C2 . 1.535(3) ?
    C1 H1A . 0.9900 ?
    C1 H1B . 0.9900 ?
    C2 C3 . 1.519(3) ?
    C3 H3A . 0.9800 ?
    C3 H3B . 0.9800 ?
    C3 H3C . 0.9800 ?
    C2 C4 . 1.530(3) ?
    C2 H2A . 1.0000 ?
    C4 H4A . 0.9800 ?
    C4 H4B . 0.9800 ?
    C4 H4C . 0.9800 ?
    C5 C6 . 1.533(3) ?
    C5 H5A . 0.9900 ?
    C5 H5B . 0.9900 ?
    C6 C7 . 1.523(3) ?
    C6 C8 . 1.528(3) ?
    C6 H6 . 1.0000 ?
    C7 H7A . 0.9800 ?
    C7 H7B . 0.9800 ?
    C7 H7C . 0.9800 ?
    C8 H8A . 0.9800 ?
    C8 H8B . 0.9800 ?
    C8 H8C . 0.9800 ?
    C10 C11 . 1.491(3) ?
    C11 C16 . 1.395(3) ?
    C11 C12 . 1.395(3) ?
    C12 C13 . 1.385(3) ?
    C12 H12 . 0.9500 ?
    C13 C14 . 1.392(3) ?
    C13 H13 . 0.9500 ?
    C14 C15 . 1.396(3) ?
    C14 H14 . 0.9500 ?
    C15 C16 . 1.393(3) ?
    C15 C17 . 1.501(3) ?
    C16 H16 . 0.9500 ?
    C19 C20 . 1.532(3) ?
    C19 H19A . 0.9900 ?
    C19 H19B . 0.9900 ?
    C20 C22 . 1.524(3) ?
    C20 C21 . 1.530(3) ?
    C20 H20 . 1.0000 ?
    C21 H21A . 0.9800 ?
    C21 H21B . 0.9800 ?
    C21 H21C . 0.9800 ?
    C22 H22A . 0.9800 ?
    C22 H22B . 0.9800 ?
    C22 H22C . 0.9800 ?
    C23 C24 . 1.485(4) ?
    C23 C24' . 1.556(4) ?
    C23 H23A . 0.9900 ?
    C23 H23B . 0.9900 ?
    C23 H23C . 0.9900 ?
    C23 H23D . 0.9900 ?
    C24 C26 . 1.515(6) ?
    C24 C25 . 1.529(8) ?
    C24 H24 . 1.0000 ?
    C25 H25A . 0.9800 ?
    C25 H25B . 0.9800 ?
    C25 H25C . 0.9800 ?
    C26 H26A . 0.9800 ?
    C26 H26B . 0.9800 ?
    C26 H26C . 0.9800 ?
    C24' C26' . 1.463(6) ?
    C24' C25' . 1.547(8) ?
    C24' H24' . 1.0000 ?
    C25' H25D . 0.9800 ?
    C25' H25E . 0.9800 ?
    C25' H25F . 0.9800 ?
    C26' H26D . 0.9800 ?
    C26' H26E . 0.9800 ?
    C26' H26F . 0.9800 ?
loop_
    _geom_angle_atom_site_label_1
    _geom_angle_atom_site_label_2
    _geom_angle_atom_site_label_3
    _geom_angle_site_symmetry_1
    _geom_angle_site_symmetry_3
    _geom_angle
    _geom_angle_publ_flag
    C9 N1 C1 . . 119.61(16) ?
    C9 N1 C5 . . 124.04(16) ?
    C1 N1 C5 . . 116.23(15) ?
    C10 N2 C9 . . 120.73(16) ?
    C10 N2 H2 . . 119.6 ?
    C9 N2 H2 . . 119.6 ?
    C17 N3 C18 . . 121.97(16) ?
    C17 N3 H3 . . 119.0 ?
    C18 N3 H3 . . 119.0 ?
    C18 N4 C19 . . 121.16(17) ?
    C18 N4 C23 . . 122.92(16) ?
    C19 N4 C23 . . 115.67(16) ?
    N1 C1 C2 . . 112.50(16) ?
    N1 C1 H1A . . 109.1 ?
    C2 C1 H1A . . 109.1 ?
    N1 C1 H1B . . 109.1 ?
    C2 C1 H1B . . 109.1 ?
    H1A C1 H1B . . 107.8 ?
    C2 C3 H3A . . 109.5 ?
    C2 C3 H3B . . 109.5 ?
    H3A C3 H3B . . 109.5 ?
    C2 C3 H3C . . 109.5 ?
    H3A C3 H3C . . 109.5 ?
    H3B C3 H3C . . 109.5 ?
    C3 C2 C4 . . 111.80(19) ?
    C3 C2 C1 . . 112.21(18) ?
    C4 C2 C1 . . 108.81(17) ?
    C3 C2 H2A . . 108.0 ?
    C4 C2 H2A . . 108.0 ?
    C1 C2 H2A . . 108.0 ?
    C2 C4 H4A . . 109.5 ?
    C2 C4 H4B . . 109.5 ?
    H4A C4 H4B . . 109.5 ?
    C2 C4 H4C . . 109.5 ?
    H4A C4 H4C . . 109.5 ?
    H4B C4 H4C . . 109.5 ?
    N1 C5 C6 . . 113.66(17) ?
    N1 C5 H5A . . 108.8 ?
    C6 C5 H5A . . 108.8 ?
    N1 C5 H5B . . 108.8 ?
    C6 C5 H5B . . 108.8 ?
    H5A C5 H5B . . 107.7 ?
    C7 C6 C8 . . 111.48(19) ?
    C7 C6 C5 . . 112.55(18) ?
    C8 C6 C5 . . 107.27(18) ?
    C7 C6 H6 . . 108.5 ?
    C8 C6 H6 . . 108.5 ?
    C5 C6 H6 . . 108.5 ?
    C6 C7 H7A . . 109.5 ?
    C6 C7 H7B . . 109.5 ?
    H7A C7 H7B . . 109.5 ?
    C6 C7 H7C . . 109.5 ?
    H7A C7 H7C . . 109.5 ?
    H7B C7 H7C . . 109.5 ?
    C6 C8 H8A . . 109.5 ?
    C6 C8 H8B . . 109.5 ?
    H8A C8 H8B . . 109.5 ?
    C6 C8 H8C . . 109.5 ?
    H8A C8 H8C . . 109.5 ?
    H8B C8 H8C . . 109.5 ?
    N1 C9 N2 . . 115.45(17) ?
    N1 C9 S1 . . 125.80(15) ?
    N2 C9 S1 . . 118.74(15) ?
    O1 C10 N2 . . 122.87(18) ?
    O1 C10 C11 . . 121.82(18) ?
    N2 C10 C11 . . 115.26(16) ?
    C16 C11 C12 . . 119.89(18) ?
    C16 C11 C10 . . 121.58(17) ?
    C12 C11 C10 . . 118.41(17) ?
    C13 C12 C11 . . 120.28(18) ?
    C13 C12 H12 . . 119.9 ?
    C11 C12 H12 . . 119.9 ?
    C12 C13 C14 . . 119.94(18) ?
    C12 C13 H13 . . 120.0 ?
    C14 C13 H13 . . 120.0 ?
    C13 C14 C15 . . 120.12(18) ?
    C13 C14 H14 . . 119.9 ?
    C15 C14 H14 . . 119.9 ?
    C16 C15 C14 . . 119.86(17) ?
    C16 C15 C17 . . 122.16(17) ?
    C14 C15 C17 . . 117.94(17) ?
    C15 C16 C11 . . 119.89(17) ?
    C15 C16 H16 . . 120.1 ?
    C11 C16 H16 . . 120.1 ?
    O2 C17 N3 . . 123.74(17) ?
    O2 C17 C15 . . 121.87(17) ?
    N3 C17 C15 . . 114.39(16) ?
    N4 C18 N3 . . 116.55(17) ?
    N4 C18 S2 . . 127.12(15) ?
    N3 C18 S2 . . 116.32(14) ?
    N4 C19 C20 . . 112.09(16) ?
    N4 C19 H19A . . 109.2 ?
    C20 C19 H19A . . 109.2 ?
    N4 C19 H19B . . 109.2 ?
    C20 C19 H19B . . 109.2 ?
    H19A C19 H19B . . 107.9 ?
    C22 C20 C21 . . 111.05(17) ?
    C22 C20 C19 . . 111.87(17) ?
    C21 C20 C19 . . 108.17(17) ?
    C22 C20 H20 . . 108.6 ?
    C21 C20 H20 . . 108.6 ?
    C19 C20 H20 . . 108.6 ?
    C20 C21 H21A . . 109.5 ?
    C20 C21 H21B . . 109.5 ?
    H21A C21 H21B . . 109.5 ?
    C20 C21 H21C . . 109.5 ?
    H21A C21 H21C . . 109.5 ?
    H21B C21 H21C . . 109.5 ?
    C20 C22 H22A . . 109.5 ?
    C20 C22 H22B . . 109.5 ?
    H22A C22 H22B . . 109.5 ?
    C20 C22 H22C . . 109.5 ?
    H22A C22 H22C . . 109.5 ?
    H22B C22 H22C . . 109.5 ?
    C24 C23 N4 . . 116.0(2) ?
    C24 C23 C24' . . 27.3(2) ?
    N4 C23 C24' . . 111.1(2) ?
    C24 C23 H23A . . 108.3 ?
    N4 C23 H23A . . 108.3 ?
    C24' C23 H23A . . 131.6 ?
    C24 C23 H23B . . 108.3 ?
    N4 C23 H23B . . 108.3 ?
    C24' C23 H23B . . 85.8 ?
    H23A C23 H23B . . 107.4 ?
    C24 C23 H23C . . 126.2 ?
    N4 C23 H23C . . 109.4 ?
    C24' C23 H23C . . 109.4 ?
    H23A C23 H23C . . 82.0 ?
    H23B C23 H23C . . 26.8 ?
    C24 C23 H23D . . 82.9 ?
    N4 C23 H23D . . 109.4 ?
    C24' C23 H23D . . 109.4 ?
    H23A C23 H23D . . 28.7 ?
    H23B C23 H23D . . 130.0 ?
    H23C C23 H23D . . 108.0 ?
    C23 C24 C26 . . 109.5(3) ?
    C23 C24 C25 . . 108.2(6) ?
    C26 C24 C25 . . 106.9(7) ?
    C23 C24 H24 . . 110.7 ?
    C26 C24 H24 . . 110.7 ?
    C25 C24 H24 . . 110.7 ?
    C24 C25 H25A . . 109.5 ?
    C24 C25 H25B . . 109.5 ?
    H25A C25 H25B . . 109.5 ?
    C24 C25 H25C . . 109.5 ?
    H25A C25 H25C . . 109.5 ?
    H25B C25 H25C . . 109.5 ?
    C24 C26 H26A . . 109.5 ?
    C24 C26 H26B . . 109.5 ?
    H26A C26 H26B . . 109.5 ?
    C24 C26 H26C . . 109.5 ?
    H26A C26 H26C . . 109.5 ?
    H26B C26 H26C . . 109.5 ?
    C26' C24' C25' . . 107.7(7) ?
    C26' C24' C23 . . 114.8(4) ?
    C25' C24' C23 . . 103.6(5) ?
    C26' C24' H24' . . 110.1 ?
    C25' C24' H24' . . 110.1 ?
    C23 C24' H24' . . 110.1 ?
    C24' C25' H25D . . 109.5 ?
    C24' C25' H25E . . 109.5 ?
    H25D C25' H25E . . 109.5 ?
    C24' C25' H25F . . 109.5 ?
    H25D C25' H25F . . 109.5 ?
    H25E C25' H25F . . 109.5 ?
    C24' C26' H26D . . 109.5 ?
    C24' C26' H26E . . 109.5 ?
    H26D C26' H26E . . 109.5 ?
    C24' C26' H26F . . 109.5 ?
    H26D C26' H26F . . 109.5 ?
    H26E C26' H26F . . 109.5 ?
loop_
    _geom_torsion_atom_site_label_1
    _geom_torsion_atom_site_label_2
    _geom_torsion_atom_site_label_3
    _geom_torsion_atom_site_label_4
    _geom_torsion_site_symmetry_1
    _geom_torsion_site_symmetry_2
    _geom_torsion_site_symmetry_3
    _geom_torsion_site_symmetry_4
    _geom_torsion
    _geom_torsion_publ_flag
    C9 N1 C1 C2 . . . . 80.0(2) ?
    C5 N1 C1 C2 . . . . -103.8(2) ?
    N1 C1 C2 C3 . . . . 62.2(2) ?
    N1 C1 C2 C4 . . . . -173.59(18) ?
    C9 N1 C5 C6 . . . . 96.8(2) ?
    C1 N1 C5 C6 . . . . -79.3(2) ?
    N1 C5 C6 C7 . . . . -57.2(2) ?
    N1 C5 C6 C8 . . . . 179.81(17) ?
    C1 N1 C9 N2 . . . . -173.21(16) ?
    C5 N1 C9 N2 . . . . 10.8(3) ?
    C1 N1 C9 S1 . . . . 8.1(3) ?
    C5 N1 C9 S1 . . . . -167.84(15) ?
    C10 N2 C9 N1 . . . . 68.0(2) ?
    C10 N2 C9 S1 . . . . -113.25(18) ?
    C9 N2 C10 O1 . . . . -1.9(3) ?
    C9 N2 C10 C11 . . . . -179.25(17) ?
    O1 C10 C11 C16 . . . . -148.7(2) ?
    N2 C10 C11 C16 . . . . 28.7(3) ?
    O1 C10 C11 C12 . . . . 27.3(3) ?
    N2 C10 C11 C12 . . . . -155.33(18) ?
    C16 C11 C12 C13 . . . . -1.2(3) ?
    C10 C11 C12 C13 . . . . -177.27(18) ?
    C11 C12 C13 C14 . . . . 1.7(3) ?
    C12 C13 C14 C15 . . . . -0.9(3) ?
    C13 C14 C15 C16 . . . . -0.3(3) ?
    C13 C14 C15 C17 . . . . 177.14(18) ?
    C14 C15 C16 C11 . . . . 0.8(3) ?
    C17 C15 C16 C11 . . . . -176.57(17) ?
    C12 C11 C16 C15 . . . . 0.0(3) ?
    C10 C11 C16 C15 . . . . 175.89(17) ?
    C18 N3 C17 O2 . . . . 12.4(3) ?
    C18 N3 C17 C15 . . . . -167.52(17) ?
    C16 C15 C17 O2 . . . . 142.2(2) ?
    C14 C15 C17 O2 . . . . -35.2(3) ?
    C16 C15 C17 N3 . . . . -37.8(3) ?
    C14 C15 C17 N3 . . . . 144.76(18) ?
    C19 N4 C18 N3 . . . . 172.06(16) ?
    C23 N4 C18 N3 . . . . -13.9(3) ?
    C19 N4 C18 S2 . . . . -9.2(3) ?
    C23 N4 C18 S2 . . . . 164.81(15) ?
    C17 N3 C18 N4 . . . . -68.6(2) ?
    C17 N3 C18 S2 . . . . 112.56(18) ?
    C18 N4 C19 C20 . . . . -108.5(2) ?
    C23 N4 C19 C20 . . . . 77.1(2) ?
    N4 C19 C20 C22 . . . . 60.0(2) ?
    N4 C19 C20 C21 . . . . -177.34(17) ?
    C18 N4 C23 C24 . . . . -65.4(3) ?
    C19 N4 C23 C24 . . . . 108.9(3) ?
    C18 N4 C23 C24' . . . . -94.8(3) ?
    C19 N4 C23 C24' . . . . 79.6(3) ?
    N4 C23 C24 C26 . . . . -56.3(4) ?
    C24' C23 C24 C26 . . . . 29.6(5) ?
    N4 C23 C24 C25 . . . . -172.5(8) ?
    C24' C23 C24 C25 . . . . -86.6(10) ?
    C24 C23 C24' C26' . . . . -58.2(6) ?
    N4 C23 C24' C26' . . . . 47.9(4) ?
    C24 C23 C24' C25' . . . . 59.0(10) ?
    N4 C23 C24' C25' . . . . 165.1(8) ?
loop_
    _geom_hbond_atom_site_label_D
    _geom_hbond_atom_site_label_H
    _geom_hbond_atom_site_label_A
    _geom_hbond_site_symmetry_A
    _geom_hbond_distance_DH
    _geom_hbond_distance_HA
    _geom_hbond_distance_DA
    _geom_hbond_angle_DHA
    N2 H2 S2 3_666 0.88 2.62 3.4745(17) 163
    N3 H3 S2 3_666 0.88 2.54 3.3870(18) 162
