# Supplementary material for: 1-[3-({[Bis(2-methyl­prop­yl)carbamo­thio­yl]amino}­carbon­yl)benzoyl]-3,3-bis­(2-methyl­prop­yl)thio­urea
Source: Acta Crystallogr Sect E Struct Rep Online. 2013 Aug 3;69(Pt 9):o1368. doi: 10.1107/S1600536813021053 (PMC3884506; doi:10.1107/S1600536813021053)
Supplement: Supplementary file 2 [file e-69-o1368-Isup2.hkl]

# 
# h,k,l, Fc-squared, Fo-squared, sigma(Fo-squared) and status flag 
# 
data_I
_shelx_title '  P21/c' 
_shelx_refln_list_code          4 
_shelx_F_calc_maximum      160.15 
_exptl_crystal_F_000      1096.00 
_reflns_d_resolution_high  0.8005 
 
loop_ 
 _symmetry_equiv_pos_as_xyz 
 'x, y, z' 
 '-x, y+1/2, -z+1/2' 
 '-x, -y, -z' 
 'x, -y-1/2, z-1/2' 
 
_cell_length_a    12.6926 
_cell_length_b    11.8015 
_cell_length_c    19.9701 
_cell_angle_alpha  90.000 
_cell_angle_beta  103.883 
_cell_angle_gamma  90.000 
 
_shelx_F_squared_multiplier     1.000 
 
loop_ 
 _refln_index_h 
 _refln_index_k 
 _refln_index_l 
 _refln_F_squared_calc 
 _refln_F_squared_meas 
 _refln_F_squared_sigma 
 _refln_observed_status 
   1   0   0     1648.29     2241.75     31.90 o 
   2   0   0    14567.78    16797.65    213.99 o 
   3   0   0     3941.51     4449.23     55.21 o 
   4   0   0       48.16       32.61      2.68 o 
   5   0   0     2987.44     3275.15     41.28 o 
   6   0   0     6353.51     7526.07     82.64 o 
   7   0   0      217.38      169.39     14.62 o 
   8   0   0     4795.40     5144.02    107.16 o 
   9   0   0      740.19      736.77     37.64 o 
  10   0   0      491.00      580.70     18.42 o 
  11   0   0      914.85      907.51     24.61 o 
  12   0   0      562.08      544.36     22.13 o 
  13   0   0      752.20      646.53     37.94 o 
  14   0   0      248.01      238.53     19.89 o 
   1   1   0      250.20      262.04     14.56 o 
   2   1   0      179.62      147.63      5.93 o 
   3   1   0     3274.66     3415.86     29.91 o 
   4   1   0     1427.48     1321.16     18.58 o 
   5   1   0      373.94      408.49     11.10 o 
   6   1   0      541.42      616.10     13.99 o 
   7   1   0      210.30      210.92      8.81 o 
   8   1   0      603.43      521.10     53.77 o 
   9   1   0      833.20      880.18     23.67 o 
  10   1   0       24.05       16.95      2.50 o 
  11   1   0        1.67        0.80      2.02 o 
  12   1   0       72.37       54.96      6.15 o 
  13   1   0      215.67      213.77     10.81 o 
  14   1   0       19.43       37.91     12.06 o 
   0   2   0     4866.52     3852.13     51.02 o 
   1   2   0      297.35      257.57      7.22 o 
   2   2   0      930.49      985.26     14.70 o 
   3   2   0      787.57      638.53     13.35 o 
   4   2   0       19.38       15.84      2.28 o 
   5   2   0        1.01        8.07      1.66 o 
   6   2   0        0.50        6.30      2.59 o 
   7   2   0     1036.18     1225.83     39.92 o 
   8   2   0     1714.70     1869.88     39.13 o 
   9   2   0       78.21       94.67      6.64 o 
  10   2   0      242.10      213.56      9.09 o 
  11   2   0       34.19       29.43      3.73 o 
  12   2   0     1181.84     1215.83     43.62 o 
  13   2   0      370.72      398.79     17.46 o 
  14   2   0        3.07        1.41      3.50 o 
   1   3   0     2257.55     1880.75     20.50 o 
   2   3   0      230.29      187.96      8.93 o 
   3   3   0     2774.29     2669.51     53.89 o 
   4   3   0        5.09        0.77      1.55 o 
   5   3   0     8801.07     9118.08     81.67 o 
   6   3   0       62.54       65.77      6.99 o 
   7   3   0     1178.22     1202.43     24.30 o 
   8   3   0       12.04       28.42      4.17 o 
   9   3   0      888.43      783.80     16.26 o 
  10   3   0        0.14        2.10      2.14 o 
  11   3   0      911.12      832.48     25.52 o 
  12   3   0      145.94      173.26     11.71 o 
  13   3   0      167.03      140.35     11.90 o 
  14   3   0       23.30       44.71      8.54 o 
   0   4   0      263.72      223.73      7.51 o 
   1   4   0      955.43      996.13     12.25 o 
   2   4   0     1369.27     1429.73     22.02 o 
   3   4   0     2251.18     2254.92     21.79 o 
   4   4   0     1276.46     1246.78     19.63 o 
   5   4   0       63.75       55.38      6.02 o 
   6   4   0     1733.53     1871.48     29.85 o 
   7   4   0       17.45       27.88      4.02 o 
   8   4   0      895.16     1029.34     21.75 o 
   9   4   0      690.70      622.00     15.65 o 
  10   4   0      893.95      857.13     25.05 o 
  11   4   0      847.05      826.01     32.01 o 
  12   4   0     1421.85     1513.58     58.45 o 
  13   4   0       15.87        9.73      3.24 o 
  14   4   0       28.23       16.23      2.88 o 
   1   5   0     2665.16     2971.93     29.14 o 
   2   5   0     1192.99     1046.60     12.56 o 
   3   5   0     4833.18     4473.68     55.99 o 
   4   5   0     2475.11     2925.99     78.75 o 
   5   5   0     5836.79     5989.79     75.57 o 
   6   5   0      209.42      266.51     10.50 o 
   7   5   0      165.41      130.94      7.93 o 
   8   5   0       85.00       71.72      5.58 o 
   9   5   0     1111.06     1072.68     24.01 o 
  10   5   0      136.77      121.67      9.27 o 
  11   5   0      352.60      404.59     19.62 o 
  12   5   0      523.74      623.24     33.84 o 
  13   5   0       17.53       14.94      2.96 o 
   0   6   0     1439.12     1691.03     26.51 o 
   1   6   0      908.78      874.74     12.54 o 
   2   6   0     3238.42     3534.11     45.33 o 
   3   6   0      722.80      635.63     28.57 o 
   4   6   0      805.07      685.36     31.06 o 
   5   6   0      600.91      663.11     32.02 o 
   6   6   0      312.77      313.60     22.69 o 
   7   6   0      663.11      593.09     19.65 o 
   8   6   0      262.45      315.41     18.25 o 
   9   6   0      113.51      146.63     12.76 o 
  10   6   0       60.43       52.25      5.95 o 
  11   6   0       52.57       38.66      5.90 o 
  12   6   0        0.25        2.70      1.70 o 
  13   6   0       20.14        8.26      2.74 o 
   1   7   0      896.43      959.20     22.34 o 
   2   7   0     1334.27     1467.85     46.04 o 
   3   7   0     1994.27     1952.39     56.53 o 
   4   7   0        0.15       -0.18      2.86 o 
   5   7   0      340.39      328.23     23.58 o 
   6   7   0     1045.57      967.88     30.16 o 
   7   7   0     3466.74     3364.77     53.48 o 
   8   7   0        6.28        2.74      5.70 o 
   9   7   0      547.71      547.22     34.90 o 
  10   7   0      803.38      866.31     42.98 o 
  11   7   0      468.39      449.40     27.89 o 
  12   7   0       86.12       82.03      6.36 o 
  13   7   0        7.38        9.59      2.51 o 
   0   8   0      678.77      760.59     30.52 o 
   1   8   0      536.06      554.75     27.47 o 
   2   8   0      468.70      454.62     26.00 o 
   3   8   0      204.41      210.14     17.78 o 
   4   8   0     1689.64     1507.17     36.21 o 
   5   8   0     1294.42     1249.40     35.20 o 
   6   8   0     1065.05     1139.36     37.14 o 
   7   8   0       47.49       82.25     29.21 o 
   8   8   0       13.84       11.61      3.59 o 
   9   8   0      530.42      548.69     21.57 o 
  10   8   0      823.78      768.56     24.36 o 
  11   8   0       63.54       68.48      6.16 o 
  12   8   0      487.73      437.15     12.48 o 
   1   9   0      128.20      107.34      9.21 o 
   2   9   0     1946.39     1998.39     52.22 o 
   3   9   0      907.90      888.59     24.22 o 
   4   9   0       38.72       34.04      4.67 o 
   5   9   0      489.85      505.79     22.45 o 
   6   9   0        4.79        7.22      3.59 o 
   7   9   0      521.38      568.08     34.12 o 
   8   9   0       38.99       25.43      4.57 o 
   9   9   0      164.13      134.75      9.87 o 
  10   9   0      215.39      241.55     11.90 o 
  11   9   0       44.94       37.89      3.88 o 
   0  10   0     1232.52     1423.60     51.52 o 
   1  10   0      170.79      153.28     11.20 o 
   2  10   0        0.33        5.07      3.70 o 
   3  10   0       94.61       85.93      9.61 o 
   4  10   0      971.27      988.45     32.45 o 
   5  10   0      126.30      129.05     11.27 o 
   6  10   0       31.32       36.88      4.89 o 
   7  10   0       64.33       53.22      6.59 o 
   8  10   0      501.55      517.13     20.85 o 
   9  10   0       42.66       49.60      5.31 o 
  10  10   0      178.45      158.01     13.75 o 
  11  10   0        1.60        2.97      2.18 o 
   1  11   0      236.22      232.18     11.36 o 
   2  11   0      299.32      375.10     19.91 o 
   3  11   0        0.82        1.20      5.71 o 
   4  11   0      817.84      845.40     22.87 o 
   5  11   0      102.07       99.70      7.56 o 
   6  11   0      310.82      303.89     12.68 o 
   7  11   0      149.86      140.74      9.27 o 
   8  11   0        5.58        8.37      2.50 o 
   9  11   0       15.37        9.12      3.89 o 
  10  11   0      281.11      262.90     13.97 o 
   0  12   0      269.54      332.86     28.39 o 
   1  12   0        2.48        2.16      3.80 o 
   2  12   0      742.20      753.51     17.71 o 
   3  12   0       89.45       87.98      5.86 o 
   4  12   0      105.97      113.14      7.70 o 
   5  12   0       71.87       63.97      5.47 o 
   6  12   0       99.33      105.18      7.22 o 
   7  12   0      462.66      488.91     22.99 o 
   8  12   0      129.82      107.73      9.42 o 
   1  13   0        0.81        6.58      3.73 o 
   2  13   0      324.08      324.84     16.75 o 
   3  13   0      475.32      515.78     19.83 o 
   4  13   0        9.78        9.25      2.15 o 
   5  13   0       85.58       83.01      7.08 o 
   6  13   0        1.24       -0.48      1.59 o 
   0  14   0       32.90       40.02      7.07 o 
   1  14   0      243.94      236.45     19.47 o 
   2  14   0       12.33       32.03      8.97 o 
 -14   1   1       24.21       23.78      3.94 o 
 -13   1   1        2.02       -1.38      1.67 o 
 -12   1   1      111.03      104.58      6.85 o 
 -11   1   1      766.14      816.37     18.14 o 
 -10   1   1      103.82      109.30      5.88 o 
  -9   1   1      552.84      586.21     22.71 o 
  -8   1   1      405.26      440.34     28.26 o 
  -7   1   1     1392.22     1521.39     40.46 o 
  -6   1   1       59.09       77.33      4.77 o 
  -5   1   1        5.86        1.21      1.54 o 
  -4   1   1     2148.77     2133.92     22.34 o 
  -3   1   1    11256.94    11443.10     88.39 o 
  -2   1   1        3.97        4.12      0.74 o 
  -1   1   1     7249.62     6902.21     85.26 o 
   0   1   1     1766.75     1583.68     22.78 o 
   1   1   1     2272.67     2061.70     23.00 o 
   2   1   1     6404.41     5981.63    126.14 o 
   3   1   1     6052.93     6179.47     65.71 o 
   4   1   1     2702.93     2542.30     26.22 o 
   5   1   1       46.02       37.50      2.47 o 
   6   1   1       76.67       77.91      4.96 o 
   7   1   1       19.70       37.73      3.85 o 
   8   1   1     5193.40     5509.74     97.92 o 
   9   1   1        1.10        2.56      2.97 o 
  10   1   1      535.06      583.59     20.62 o 
  11   1   1      114.05      129.55      8.03 o 
  12   1   1      822.46      741.18     21.67 o 
  13   1   1      112.00      137.98     33.49 o 
  14   1   1      176.28      175.03     11.30 o 
 -14   2   1      150.51      117.77     12.59 o 
 -13   2   1        0.23       -1.76      1.76 o 
 -12   2   1     1313.68     1481.70     28.07 o 
 -11   2   1      874.34      817.38     20.92 o 
 -10   2   1      386.66      436.44     11.95 o 
  -9   2   1      378.34      319.50     10.30 o 
  -8   2   1      625.30      502.05     20.49 o 
  -7   2   1     3530.86     3832.12     63.01 o 
  -6   2   1     3293.21     3855.44     53.32 o 
  -5   2   1       17.50       10.88      1.94 o 
  -4   2   1     6304.61     6582.24     92.74 o 
  -3   2   1      250.42      244.73      6.49 o 
  -2   2   1     5730.78     5144.72     69.74 o 
  -1   2   1    15100.25    12390.19    680.69 o 
   0   2   1    20598.26    15786.31    113.63 o 
   1   2   1    25647.97    22567.80    162.16 o 
   2   2   1     2075.71     1863.63     24.37 o 
   3   2   1      967.53      932.72     46.73 o 
   4   2   1     7271.49     6762.14     74.94 o 
   5   2   1       56.58       60.09      7.49 o 
   6   2   1      100.49      110.77      6.27 o 
   7   2   1        1.84        7.19      2.20 o 
   8   2   1       91.26      106.09      9.63 o 
   9   2   1      276.29      242.89     12.93 o 
  10   2   1     1100.66     1167.84     25.97 o 
  11   2   1      309.03      374.68     17.12 o 
  12   2   1      431.08      446.44     16.21 o 
  13   2   1      417.86      426.22     58.05 o 
  14   2   1       52.12       78.97     11.01 o 
 -14   3   1        4.52        2.45      1.69 o 
 -13   3   1      173.59      152.76     12.36 o 
 -12   3   1      752.13      757.58     21.88 o 
 -11   3   1      891.62      859.03     25.99 o 
 -10   3   1       11.28        9.05      1.97 o 
  -9   3   1       27.47       21.45      2.80 o 
  -8   3   1      294.23      379.46     14.06 o 
  -7   3   1      195.26      195.10     12.99 o 
  -6   3   1       83.74       57.12      4.51 o 
  -5   3   1     1522.85     1786.42     28.90 o 
  -4   3   1    23066.56    22940.32    174.90 o 
  -3   3   1        6.17        5.71      1.26 o 
  -2   3   1      631.90      561.72     36.44 o 
  -1   3   1       94.84       54.27      2.05 o 
   0   3   1      479.42      500.90      6.99 o 
   1   3   1    21256.15    18601.46    135.70 o 
   2   3   1     1797.24     1717.34     27.29 o 
   3   3   1      162.53      154.62      6.61 o 
   4   3   1     1008.45      988.74     24.64 o 
   5   3   1     1203.30     1247.00     26.18 o 
   6   3   1      193.55      278.10     10.47 o 
   7   3   1      725.77      737.57     19.05 o 
   8   3   1     1555.57     1454.38     37.52 o 
   9   3   1     1200.83     1239.85     35.28 o 
  10   3   1      229.12      240.17     15.85 o 
  11   3   1        4.72        8.41      3.58 o 
  12   3   1     1353.21     1381.91     38.08 o 
  13   3   1      118.41      116.72     16.55 o 
  14   3   1       27.32       35.13      7.15 o 
 -14   4   1      549.34      427.53     17.84 o 
 -13   4   1       22.96       32.93      4.83 o 
 -12   4   1       72.76       86.94     13.79 o 
 -11   4   1     1820.81     2072.26     37.89 o 
 -10   4   1     1148.16     1230.29     25.34 o 
  -9   4   1      446.76      385.20     10.75 o 
  -8   4   1      852.96      840.48     23.16 o 
  -7   4   1      840.54      795.17     19.80 o 
  -6   4   1      438.28      337.06     11.47 o 
  -5   4   1       48.75       85.30      5.96 o 
  -4   4   1     2887.95     3221.58     45.38 o 
  -3   4   1     2488.82     2499.06     27.44 o 
  -2   4   1     4574.43     4270.43     58.12 o 
  -1   4   1     2427.40     2213.02     36.40 o 
   0   4   1      591.54      544.01      8.26 o 
   1   4   1     5764.13     5092.87     54.06 o 
   2   4   1      122.44      157.81      4.00 o 
   3   4   1     3078.98     2831.49     36.11 o 
   4   4   1     3608.18     3316.33     83.29 o 
   5   4   1     7910.58     8099.75     82.48 o 
   6   4   1      885.97      896.39     19.94 o 
   7   4   1      472.07      431.68     14.77 o 
   8   4   1     2153.57     2079.13     32.55 o 
   9   4   1     3741.98     3910.01     71.35 o 
  10   4   1       18.88       19.08      4.35 o 
  11   4   1      643.43      633.66     27.84 o 
  12   4   1      549.40      607.93     35.73 o 
  13   4   1      220.94      176.69     27.05 o 
 -14   5   1        5.09        2.00      1.33 o 
 -13   5   1      393.20      409.10     37.04 o 
 -12   5   1       32.37       21.36      6.02 o 
 -11   5   1      210.00      188.90     10.66 o 
 -10   5   1      359.13      360.44     13.41 o 
  -9   5   1        0.22        1.01      1.52 o 
  -8   5   1       20.85       15.22      2.69 o 
  -7   5   1      793.40      769.61     19.75 o 
  -6   5   1        1.15        0.49      3.22 o 
  -5   5   1      435.70      456.18     14.29 o 
  -4   5   1      381.50      347.56      7.81 o 
  -3   5   1     1135.16     1001.31     22.39 o 
  -2   5   1        2.17        1.21      0.59 o 
  -1   5   1       90.05       68.20      2.78 o 
   0   5   1     2185.71     2082.84     28.89 o 
   1   5   1       61.56       78.38      4.19 o 
   2   5   1       86.69      125.24      4.86 o 
   3   5   1      951.97      968.48     35.97 o 
   4   5   1       39.77       90.73      4.14 o 
   5   5   1      383.39      362.41      9.36 o 
   6   5   1     2484.16     2367.65     29.37 o 
   7   5   1     1233.73     1252.52     22.19 o 
   8   5   1      201.72      156.34      7.88 o 
   9   5   1      163.07      126.49      9.61 o 
  10   5   1      613.67      669.30     22.02 o 
  11   5   1      247.28      290.72     13.86 o 
  12   5   1        2.80        1.48      4.60 o 
  13   5   1      150.43      141.80     23.75 o 
 -13   6   1        3.02        2.68      3.42 o 
 -12   6   1      950.24      971.40     27.00 o 
 -11   6   1      410.10      425.52     19.55 o 
 -10   6   1      653.07      722.89     26.62 o 
  -9   6   1      124.58      122.49      9.10 o 
  -8   6   1      173.85      149.73      9.85 o 
  -7   6   1     1922.67     1623.46     50.60 o 
  -6   6   1       32.58       63.80     11.60 o 
  -5   6   1       20.05       25.84      8.35 o 
  -4   6   1     2793.81     2663.33     66.06 o 
  -3   6   1     1980.54     2103.74     37.79 o 
  -2   6   1       17.75       27.74      3.57 o 
  -1   6   1      975.65      909.98     15.77 o 
   0   6   1     1564.87     1597.66     23.86 o 
   1   6   1       67.57       43.78      2.98 o 
   2   6   1      269.14      298.71     10.42 o 
   3   6   1     3693.82     3736.70     49.49 o 
   4   6   1        2.22        2.95      1.01 o 
   5   6   1     1814.89     1654.58     71.83 o 
   6   6   1      113.06       94.20     13.00 o 
   7   6   1       15.97       18.16      4.38 o 
   8   6   1      323.23      348.07     19.24 o 
   9   6   1       78.51       83.32      9.18 o 
  10   6   1     1298.70     1290.25     30.59 o 
  11   6   1     1718.99     1736.71     70.49 o 
  12   6   1      162.96      170.81     14.87 o 
  13   6   1      806.82      692.81     75.04 o 
 -13   7   1        0.99        0.35      1.64 o 
 -12   7   1      155.55      143.47      8.33 o 
 -11   7   1      147.78      168.51     17.44 o 
 -10   7   1     1670.68     1713.81     63.24 o 
  -9   7   1       86.76       82.76     13.03 o 
  -8   7   1        6.26        0.44      4.91 o 
  -7   7   1     7635.56     7541.98    125.73 o 
  -6   7   1      102.07      103.95     10.19 o 
  -5   7   1      727.64      789.43     37.81 o 
  -4   7   1      933.36     1015.91     41.02 o 
  -3   7   1      356.02      361.61     22.66 o 
  -2   7   1      527.32      587.51     27.83 o 
  -1   7   1     1876.32     1949.94     50.46 o 
   0   7   1      148.97      206.03     10.12 o 
   1   7   1        3.84        1.08      3.38 o 
   2   7   1      718.92      911.99     35.51 o 
   3   7   1      144.91      173.97     15.88 o 
   4   7   1      752.97      578.94     30.86 o 
   5   7   1      522.15      549.87     23.04 o 
   6   7   1      387.71      252.19     14.37 o 
   7   7   1      307.58      366.74     20.44 o 
   8   7   1     3020.03     2965.08     87.12 o 
   9   7   1      282.81      287.75     17.79 o 
  10   7   1      195.50      222.11     20.78 o 
  11   7   1       51.08       46.10      8.68 o 
  12   7   1        0.96        0.36      3.55 o 
 -12   8   1       45.88       51.56      7.47 o 
 -11   8   1      134.74      121.90      8.28 o 
 -10   8   1       20.26       14.66      3.60 o 
  -9   8   1      161.60      166.24     11.60 o 
  -8   8   1     1896.59     1748.60     98.82 o 
  -7   8   1       29.53       18.01      4.25 o 
  -6   8   1     1073.17     1030.89     35.75 o 
  -5   8   1       97.75      108.47      9.37 o 
  -4   8   1        8.00       19.33      4.07 o 
  -3   8   1      327.35      378.82     27.80 o 
  -2   8   1      249.43      252.96     19.62 o 
  -1   8   1        3.12       10.30      4.20 o 
   0   8   1       50.84       30.96      6.40 o 
   1   8   1       10.78        7.04      3.31 o 
   2   8   1      228.40      243.39     18.88 o 
   3   8   1      310.55      278.32     14.33 o 
   4   8   1      636.75      661.73     26.05 o 
   5   8   1       58.87       35.32      4.67 o 
   6   8   1      173.61      202.22     11.32 o 
   7   8   1      283.18      308.37     13.90 o 
   8   8   1       85.64       83.65     11.16 o 
   9   8   1      143.65      126.47     10.43 o 
  10   8   1        3.35       -0.88      4.91 o 
  11   8   1       62.60       52.34      5.40 o 
  12   8   1        3.88        3.25      1.02 o 
 -12   9   1       30.80       19.91      3.88 o 
 -11   9   1      123.74      101.46     11.24 o 
 -10   9   1       50.19       58.19      5.52 o 
  -9   9   1        0.89        0.01      2.14 o 
  -8   9   1       20.70       15.17      6.26 o 
  -7   9   1       92.65       98.03      9.62 o 
  -6   9   1       78.30       75.56      8.51 o 
  -5   9   1       66.83       73.86      8.47 o 
  -4   9   1        2.34        0.16      2.58 o 
  -3   9   1       53.28       51.73      6.97 o 
  -2   9   1     1437.37     1537.64     27.05 o 
  -1   9   1     1276.15     1228.44     31.16 o 
   0   9   1      915.51      945.47     26.92 o 
   1   9   1      486.02      461.44     15.13 o 
   2   9   1      112.17      112.36      9.29 o 
   3   9   1     1172.29     1148.16     36.22 o 
   4   9   1      329.12      282.91     13.56 o 
   5   9   1     1980.47     1954.63     51.52 o 
   6   9   1      143.66      130.28     11.33 o 
   7   9   1     1308.12     1291.17     46.62 o 
   8   9   1        9.10       16.33      4.37 o 
   9   9   1      167.16      164.53     11.01 o 
  10   9   1        0.44       -0.09      1.66 o 
  11   9   1        1.81        0.11      1.05 o 
 -11  10   1       73.29       66.03      7.51 o 
 -10  10   1      126.57      122.18     12.20 o 
  -9  10   1      459.86      416.02     25.83 o 
  -8  10   1      146.58      138.30      9.70 o 
  -7  10   1       20.02       18.40      3.94 o 
  -6  10   1     1326.77     1264.50     29.10 o 
  -5  10   1      292.61      310.95     14.06 o 
  -4  10   1        1.58        9.79      3.69 o 
  -3  10   1      110.15       82.49      8.57 o 
  -2  10   1      694.26      706.66     27.08 o 
  -1  10   1      213.00      239.52     12.35 o 
   0  10   1      138.17      142.94     11.15 o 
   1  10   1       16.25        8.41      6.05 o 
   2  10   1      444.20      446.73     21.67 o 
   3  10   1       71.98       80.30      9.36 o 
   4  10   1      654.32      653.24     26.22 o 
   5  10   1      191.02      149.36     12.28 o 
   6  10   1      492.30      504.24     21.87 o 
   7  10   1       40.29       55.63      7.29 o 
   8  10   1      185.43      176.77     11.15 o 
   9  10   1       44.40       38.99      4.64 o 
  10  10   1      360.42      356.64     11.98 o 
  11  10   1      286.19      253.22     13.25 o 
 -10  11   1      573.36      514.54     20.59 o 
  -9  11   1        6.06        9.97      3.76 o 
  -8  11   1       36.81       39.54      7.33 o 
  -7  11   1     1628.78     1515.07     50.83 o 
  -6  11   1       94.41       91.96      7.83 o 
  -5  11   1       57.50       78.26      8.04 o 
  -4  11   1      195.23      197.51     13.69 o 
  -3  11   1      769.81      888.46     30.49 o 
  -2  11   1       19.76       19.30      3.38 o 
  -1  11   1       15.49       18.38      4.11 o 
   0  11   1      321.63      323.01     13.42 o 
   1  11   1      351.86      405.75     17.50 o 
   2  11   1      238.78      233.69     15.90 o 
   3  11   1       11.18        6.43      2.35 o 
   4  11   1      526.89      547.31     18.34 o 
   5  11   1      949.06      968.09     24.31 o 
   6  11   1      391.95      388.73     14.46 o 
   7  11   1       27.50       30.80      4.30 o 
   8  11   1     1252.00     1260.98     27.16 o 
   9  11   1       15.55       14.87      3.98 o 
  10  11   1        1.53        3.08      1.59 o 
  -8  12   1       17.71       13.80      3.39 o 
  -7  12   1      271.14      264.55     16.52 o 
  -6  12   1      612.08      600.74     26.85 o 
  -5  12   1      726.80      718.79     23.61 o 
  -4  12   1      973.11      971.03     22.00 o 
  -3  12   1       39.36       34.50      4.61 o 
  -2  12   1      201.51      210.10     11.12 o 
  -1  12   1      645.51      687.61     21.15 o 
   0  12   1      103.60      121.45     12.24 o 
   1  12   1      218.52      211.69     12.02 o 
   2  12   1      131.46      114.92      8.60 o 
   3  12   1     1313.53     1234.36     22.27 o 
   4  12   1       51.15       40.65      4.51 o 
   5  12   1       16.29       26.36      3.42 o 
   6  12   1      171.40      169.55      9.29 o 
   7  12   1      122.03      125.29      7.12 o 
   8  12   1      137.54      131.75     10.31 o 
  -6  13   1      161.63      134.55      8.73 o 
  -5  13   1       78.82       61.42      6.35 o 
  -4  13   1      316.27      286.15     11.31 o 
  -3  13   1       57.79       80.42      6.97 o 
  -2  13   1       16.77       20.28      4.64 o 
  -1  13   1       64.85       90.79      9.31 o 
   0  13   1     1056.12     1132.98     33.36 o 
   1  13   1      130.45      125.04     10.63 o 
   2  13   1       91.28       82.98      8.21 o 
   3  13   1      356.24      327.78     24.21 o 
   4  13   1      349.30      381.33     24.74 o 
   5  13   1       83.73       96.71      7.10 o 
  -2  14   1       62.68       35.50      5.80 o 
  -1  14   1      301.66      364.20     49.86 o 
   0  14   1       82.20       95.27     11.62 o 
   1  14   1      518.20      470.97     22.16 o 
   2  14   1        2.52       -1.22      2.60 o 
 -14   0   2      255.30      328.56     18.57 o 
 -13   0   2      361.07      365.72     21.83 o 
 -12   0   2      361.76      405.83     20.39 o 
 -11   0   2     3619.88     3450.83     67.36 o 
 -10   0   2     1485.32     1477.54     28.95 o 
  -9   0   2      578.18      559.16     30.72 o 
  -8   0   2     1603.81     1685.61     51.97 o 
  -7   0   2      202.42      169.82     13.97 o 
  -6   0   2      160.57      245.38      9.27 o 
  -5   0   2        1.03        5.03      3.34 o 
  -4   0   2    17807.93    21701.67    201.12 o 
  -3   0   2    12913.75    15512.02    142.32 o 
  -2   0   2     6696.72     7961.76     74.77 o 
  -1   0   2     5892.94     5862.34     75.50 o 
   0   0   2     3115.57     3150.97     41.82 o 
   1   0   2    10285.28    10273.53    138.44 o 
   2   0   2    17725.09    15447.78    205.73 o 
   3   0   2    17277.63    17142.06    230.86 o 
   4   0   2     5471.75     5354.89     90.33 o 
   5   0   2     8334.64     8266.80    133.28 o 
   6   0   2       28.97       51.05      4.58 o 
   7   0   2     3678.89     3665.05     84.48 o 
   8   0   2       24.49       23.82      7.27 o 
   9   0   2     4531.55     4448.38     74.45 o 
  10   0   2        0.61        8.82      3.55 o 
  11   0   2      232.02      247.19     22.52 o 
  12   0   2       71.15       90.33     14.47 o 
  13   0   2     1455.86     1520.75     56.56 o 
  14   0   2      418.68      420.36     24.28 o 
 -14   1   2      146.45      149.38     10.92 o 
 -13   1   2      316.52      249.55     10.38 o 
 -12   1   2       15.33       17.78      3.23 o 
 -11   1   2     1161.91     1109.01     23.62 o 
 -10   1   2     1127.82     1100.91     26.26 o 
  -9   1   2      126.82      147.96      9.15 o 
  -8   1   2      227.91      248.90     13.38 o 
  -7   1   2      336.69      354.05     16.45 o 
  -6   1   2     1436.15     1811.08     31.89 o 
  -5   1   2     1121.97     1321.21     33.98 o 
  -4   1   2     1042.43     1261.54     36.40 o 
  -3   1   2     2390.47     2689.21     33.47 o 
  -2   1   2     8249.13     8938.26     69.78 o 
  -1   1   2     2264.95     2693.29     27.91 o 
   0   1   2    13418.21    13058.43    134.73 o 
   1   1   2    17075.98    15829.54    417.36 o 
   2   1   2    10438.31     9458.76    275.42 o 
   3   1   2      814.46      669.12     15.60 o 
   4   1   2     5997.90     5977.72     69.78 o 
   5   1   2     7579.23     7697.62     80.99 o 
   6   1   2     2077.95     2420.67     33.07 o 
   7   1   2       10.80       26.81      3.47 o 
   8   1   2      342.12      455.39     20.32 o 
   9   1   2      382.92      387.06     16.10 o 
  10   1   2        4.71        0.41      2.89 o 
  11   1   2      664.54      678.22     28.19 o 
  12   1   2       44.60       61.59      6.72 o 
  13   1   2      199.39      227.50     21.69 o 
  14   1   2       62.53       74.80      7.13 o 
 -14   2   2        2.26       12.43      4.03 o 
 -13   2   2       21.20       15.21      3.17 o 
 -12   2   2       83.06      100.18      6.94 o 
 -11   2   2      284.24      328.06     14.77 o 
 -10   2   2        4.22        4.27      1.63 o 
  -9   2   2      868.45      861.56     20.03 o 
  -8   2   2       96.39      111.20      7.02 o 
  -7   2   2     4723.72     4665.99     69.10 o 
  -6   2   2      681.47      888.68     17.68 o 
  -5   2   2      696.89      783.30     27.52 o 
  -4   2   2       79.22      107.52      5.72 o 
  -3   2   2    17099.33    17345.70    158.39 o 
  -2   2   2     2001.02     1725.12     78.64 o 
  -1   2   2     4008.93     3266.69     31.43 o 
   0   2   2    14198.92    12165.75    545.82 o 
   1   2   2      353.65      325.00      6.23 o 
   2   2   2     1605.15     1603.28     24.46 o 
   3   2   2     1071.83     1251.28     22.14 o 
   4   2   2     6418.27     6412.33     74.60 o 
   5   2   2     2827.46     2539.34     41.25 o 
   6   2   2     1887.93     2081.80     47.29 o 
   7   2   2     1152.86     1174.75     39.96 o 
   8   2   2     1814.51     1796.38     55.64 o 
   9   2   2     2164.27     2203.26     75.57 o 
  10   2   2      103.47       99.37     10.77 o 
  11   2   2       57.96       55.01      6.23 o 
  12   2   2       59.94       68.89      8.62 o 
  13   2   2      203.12      252.85     62.15 o 
  14   2   2       39.88       42.97      7.96 o 
 -14   3   2       46.45       37.33      5.88 o 
 -13   3   2       82.44      113.95      7.47 o 
 -12   3   2      677.87      668.84     23.28 o 
 -11   3   2     1356.48     1214.81     28.98 o 
 -10   3   2      527.10      511.79     11.85 o 
  -9   3   2       87.83       63.32      3.85 o 
  -8   3   2      116.60       92.80      9.24 o 
  -7   3   2        6.25        0.52      1.40 o 
  -6   3   2     2862.04     2984.67     45.21 o 
  -5   3   2       59.11       49.03      3.67 o 
  -4   3   2     5202.77     4974.17     57.29 o 
  -3   3   2       95.07       74.64      6.41 o 
  -2   3   2    12948.98    11636.21    127.41 o 
  -1   3   2      425.90      363.24     10.94 o 
   0   3   2     6666.40     6442.63     63.16 o 
   1   3   2      163.79      144.05      3.65 o 
   2   3   2     1376.93     1286.57     18.56 o 
   3   3   2      209.99      190.53      7.77 o 
   4   3   2     2396.95     2243.29     35.27 o 
   5   3   2        2.31        2.09      1.57 o 
   6   3   2      689.30      792.47     25.27 o 
   7   3   2       21.71       21.47      3.57 o 
   8   3   2      263.29      346.01     12.29 o 
   9   3   2      839.13      943.44     31.21 o 
  10   3   2       22.32       39.28      6.60 o 
  11   3   2       15.56       15.40      4.45 o 
  12   3   2      475.34      535.87     21.58 o 
  13   3   2       23.13       17.79      5.10 o 
  14   3   2        6.72        7.82      3.41 o 
 -14   4   2      375.44      306.89     16.22 o 
 -13   4   2       65.94       58.55      5.28 o 
 -12   4   2      116.41      127.97     10.77 o 
 -11   4   2        1.97        8.76      2.94 o 
 -10   4   2      368.86      425.55     11.85 o 
  -9   4   2        4.60        8.51      1.74 o 
  -8   4   2       27.61       29.95      3.68 o 
  -7   4   2      656.00      707.46     18.44 o 
  -6   4   2        2.67        0.30      1.84 o 
  -5   4   2     5038.83     5568.31     68.44 o 
  -4   4   2      272.06      178.46      6.89 o 
  -3   4   2     1223.04     1107.23     13.07 o 
  -2   4   2     1781.80     1922.00     21.58 o 
  -1   4   2     1637.27     1496.02     18.90 o 
   0   4   2     2067.64     1903.46     32.49 o 
   1   4   2     2146.34     2142.73     34.67 o 
   2   4   2      928.69      912.13     14.82 o 
   3   4   2      278.16      301.52      7.70 o 
   4   4   2       19.44       25.38      3.26 o 
   5   4   2      244.14      216.87     10.54 o 
   6   4   2      589.89      503.84     14.96 o 
   7   4   2      316.47      344.75     13.54 o 
   8   4   2        1.33       10.12      2.69 o 
   9   4   2        3.35        4.60      3.40 o 
  10   4   2        8.00        5.63      2.96 o 
  11   4   2      182.23      220.70     16.25 o 
  12   4   2        8.77        1.64      2.82 o 
  13   4   2      240.34      242.32     19.42 o 
 -14   5   2      879.70      681.06     23.13 o 
 -13   5   2        4.55        2.33      3.02 o 
 -12   5   2        1.80        0.44      2.15 o 
 -11   5   2       43.75       29.90      4.05 o 
 -10   5   2      113.51      110.38      8.36 o 
  -9   5   2        3.62        0.78      2.14 o 
  -8   5   2     2053.88     2096.13     30.31 o 
  -7   5   2      633.84      661.55     18.23 o 
  -6   5   2     7974.94     7969.44     78.42 o 
  -5   5   2       31.95       25.06      2.86 o 
  -4   5   2       10.12       30.65      2.04 o 
  -3   5   2      611.11      618.40     24.69 o 
  -2   5   2      616.22      793.81     18.07 o 
  -1   5   2       41.06       44.26      3.73 o 
   0   5   2     3347.94     3230.06     70.53 o 
   1   5   2     1523.32     1541.07     22.63 o 
   2   5   2      638.41      777.48     21.23 o 
   3   5   2      490.85      622.19     19.61 o 
   4   5   2     4152.80     4235.41     72.49 o 
   5   5   2      259.61      293.81     10.74 o 
   6   5   2       35.97       25.31      3.45 o 
   7   5   2      165.86      159.92      7.75 o 
   8   5   2     1174.23     1002.53     21.08 o 
   9   5   2     1389.93     1547.36     62.34 o 
  10   5   2      589.65      561.64     24.74 o 
  11   5   2       21.06       36.83      5.16 o 
  12   5   2       85.23      129.01     14.55 o 
  13   5   2       58.22       55.01      8.16 o 
 -14   6   2        0.62        1.00      1.36 o 
 -13   6   2      305.34      279.91     16.94 o 
 -12   6   2       18.06       12.41      5.53 o 
 -11   6   2      238.91      222.60     14.25 o 
 -10   6   2       74.72       72.84      8.54 o 
  -9   6   2      179.34      147.69     15.09 o 
  -8   6   2        5.86       12.37      2.49 o 
  -7   6   2      716.46      763.85     21.36 o 
  -6   6   2     2626.44     3036.13     80.40 o 
  -5   6   2     1037.04     1131.74     50.69 o 
  -4   6   2       21.88       63.02      5.37 o 
  -3   6   2      122.82      180.88     15.56 o 
  -2   6   2       55.85       47.92      3.41 o 
  -1   6   2     1637.20     1592.90     28.14 o 
   0   6   2      716.02      741.33     16.73 o 
   1   6   2     6709.27     6101.07    118.89 o 
   2   6   2      354.45      348.03     14.49 o 
   3   6   2        1.37        0.65      1.19 o 
   4   6   2       17.18       17.71      2.87 o 
   5   6   2        2.26        3.95      1.56 o 
   6   6   2      294.63      309.92     11.83 o 
   7   6   2      435.26      415.06     14.47 o 
   8   6   2      595.75      550.08     24.25 o 
   9   6   2      316.38      284.40     25.96 o 
  10   6   2       49.61       70.60      6.93 o 
  11   6   2      462.52      474.06     19.44 o 
  12   6   2        1.86        4.10      3.08 o 
  13   6   2        0.14        0.30      1.33 o 
 -13   7   2      292.39      243.55      9.68 o 
 -12   7   2       11.34        3.72      3.24 o 
 -11   7   2       73.96       79.19     12.19 o 
 -10   7   2      653.42      590.03     36.13 o 
  -9   7   2        9.69        7.73      5.55 o 
  -8   7   2     1882.41     1943.36     68.35 o 
  -7   7   2      353.58      329.36     25.96 o 
  -6   7   2     4161.48     4400.67    158.58 o 
  -5   7   2       15.09       14.34      6.39 o 
  -4   7   2      180.61      173.68     17.27 o 
  -3   7   2      122.37      126.75     12.22 o 
  -2   7   2      374.06      334.14     16.25 o 
  -1   7   2      276.66      251.93      8.90 o 
   0   7   2     6303.84     6589.60    111.99 o 
   1   7   2      209.69      241.30     10.06 o 
   2   7   2     3883.21     3907.69     84.92 o 
   3   7   2      220.05      222.40     18.02 o 
   4   7   2      545.06      482.63     28.23 o 
   5   7   2      222.08      143.47      9.27 o 
   6   7   2     1810.70     1777.78     35.48 o 
   7   7   2     1478.11     1434.32     32.26 o 
   8   7   2      904.68      849.12     43.81 o 
   9   7   2      379.85      320.49     27.02 o 
  10   7   2      755.73      687.84     36.36 o 
  11   7   2     1205.40     1223.83     44.19 o 
  12   7   2      182.67      178.37     11.62 o 
 -13   8   2        3.13        6.83      2.46 o 
 -12   8   2      154.74      153.26     13.15 o 
 -11   8   2     1274.28     1275.12     47.81 o 
 -10   8   2      436.31      427.50     29.48 o 
  -9   8   2      108.48       98.07      8.99 o 
  -8   8   2      479.48      511.45     26.43 o 
  -7   8   2      207.37      182.72     12.41 o 
  -6   8   2        6.36       11.59      8.43 o 
  -5   8   2      115.79      101.95      7.93 o 
  -4   8   2       45.30       61.16      8.80 o 
  -3   8   2      938.43     1056.74     43.86 o 
  -2   8   2      146.39      176.83     16.22 o 
  -1   8   2      318.63      387.43     22.47 o 
   0   8   2      411.59      414.91     22.45 o 
   1   8   2      630.90      506.71     26.74 o 
   2   8   2       78.21       86.15     11.34 o 
   3   8   2        8.98       10.66      2.47 o 
   4   8   2        0.97        7.13      2.38 o 
   5   8   2      479.12      450.21     17.74 o 
   6   8   2     1214.20     1094.99     26.62 o 
   7   8   2       74.60       64.37      6.53 o 
   8   8   2      379.89      327.51     17.14 o 
   9   8   2     1031.26     1024.06     43.55 o 
  10   8   2       27.91       28.02      4.62 o 
  11   8   2       49.11       57.40      5.58 o 
  12   8   2      312.47      248.86     29.33 o 
 -12   9   2      214.93      174.44     11.71 o 
 -11   9   2       15.28       17.17      5.07 o 
 -10   9   2       39.42       38.93      8.87 o 
  -9   9   2      178.10      165.15     18.17 o 
  -8   9   2       66.89       42.68      9.42 o 
  -7   9   2       25.71       19.52      3.76 o 
  -6   9   2       33.06       38.61      5.05 o 
  -5   9   2      534.85      580.81     26.02 o 
  -4   9   2      200.15      241.36     10.52 o 
  -3   9   2       22.24       12.92      3.18 o 
  -2   9   2      674.73      689.03     17.26 o 
  -1   9   2     1578.10     1583.76     35.88 o 
   0   9   2        1.45       10.57      2.41 o 
   1   9   2      352.21      385.52     15.50 o 
   2   9   2     1891.59     1742.21    101.39 o 
   3   9   2      530.80      476.56     20.17 o 
   4   9   2      324.17      284.70     13.62 o 
   5   9   2      218.86      217.02     14.72 o 
   6   9   2      881.33      843.01     29.21 o 
   7   9   2        8.93       11.20      4.72 o 
   8   9   2        0.08       -1.89      2.47 o 
   9   9   2        9.25        5.44      2.46 o 
  10   9   2       81.28       73.05      6.42 o 
  11   9   2      277.12      272.45     13.74 o 
 -11  10   2     1911.31     1623.07     41.93 o 
 -10  10   2       69.97       62.74      9.16 o 
  -9  10   2      270.69      269.46     20.90 o 
  -8  10   2        6.63       16.03      5.61 o 
  -7  10   2       18.05       12.06      5.37 o 
  -6  10   2        4.21        9.49      4.45 o 
  -5  10   2       49.99       68.77      6.82 o 
  -4  10   2      321.65      285.98     13.21 o 
  -3  10   2     2610.92     2837.47     57.88 o 
  -2  10   2      867.06      941.41     31.11 o 
  -1  10   2      163.67      188.42      9.02 o 
   0  10   2       18.35       29.02      3.38 o 
   1  10   2     1612.37     1634.19     36.18 o 
   2  10   2      194.15      172.11     13.45 o 
   3  10   2      132.97      125.72     11.62 o 
   4  10   2        0.87        0.32      2.22 o 
   5  10   2     2079.10     2053.04     47.76 o 
   6  10   2       26.02       20.44      4.18 o 
   7  10   2       41.15       49.04      6.37 o 
   8  10   2       77.47       68.01      6.94 o 
   9  10   2      771.30      813.54     22.15 o 
  10  10   2      103.07      115.84      6.62 o 
 -10  11   2      216.84      179.45     12.02 o 
  -9  11   2      633.34      586.89     26.22 o 
  -8  11   2        0.25        1.69      3.44 o 
  -7  11   2       49.65       57.30     10.36 o 
  -6  11   2      174.10      156.41     15.70 o 
  -5  11   2     2090.59     2092.15    104.11 o 
  -4  11   2      853.07      846.38     29.02 o 
  -3  11   2      402.25      439.06     20.72 o 
  -2  11   2      286.59      313.48     13.49 o 
  -1  11   2      995.38     1015.53     30.71 o 
   0  11   2      191.26      213.41     11.11 o 
   1  11   2       33.63       47.44      6.05 o 
   2  11   2      259.29      260.72     13.55 o 
   3  11   2      134.70      141.44     11.95 o 
   4  11   2      168.63      159.40     12.35 o 
   5  11   2       22.73       34.06      5.32 o 
   6  11   2      148.12      150.58      8.82 o 
   7  11   2      106.31      106.85     11.69 o 
   8  11   2      125.31       97.50      6.95 o 
   9  11   2       76.24       71.49      4.88 o 
  -9  12   2        0.98        2.17      0.95 o 
  -8  12   2       19.63       24.54      3.06 o 
  -7  12   2      284.13      254.00     16.10 o 
  -6  12   2       34.91       33.31      6.17 o 
  -5  12   2        4.46        1.63      1.92 o 
  -4  12   2       73.91       79.57      8.72 o 
  -3  12   2       74.67       75.68      8.69 o 
  -2  12   2       35.65       30.52      5.34 o 
  -1  12   2      231.85      189.15     10.57 o 
   0  12   2      123.55      132.91     14.42 o 
   1  12   2     1320.46     1380.79     31.23 o 
   2  12   2        3.44        0.27      3.60 o 
   3  12   2        5.52        6.14      5.70 o 
   4  12   2       47.68       46.15      4.73 o 
   5  12   2      182.22      156.46      8.31 o 
   6  12   2      175.36      182.44      9.71 o 
   7  12   2        9.46        7.94      3.08 o 
   8  12   2      127.40      109.71      9.14 o 
  -7  13   2       21.53       23.22      3.39 o 
  -6  13   2      454.44      489.99     18.08 o 
  -5  13   2      257.57      292.74     14.79 o 
  -4  13   2      598.68      582.43     17.58 o 
  -3  13   2        2.03        7.34      2.28 o 
  -2  13   2      375.43      348.32     12.36 o 
  -1  13   2      120.11      119.97     10.46 o 
   0  13   2      188.42      226.03     14.24 o 
   1  13   2        0.42        1.29      3.24 o 
   2  13   2        0.45        4.06      4.01 o 
   3  13   2        8.26        5.18      4.08 o 
   4  13   2      776.99      742.95     20.95 o 
   5  13   2       21.58       13.74      3.09 o 
  -3  14   2      398.46      372.58     17.18 o 
  -2  14   2      283.22      301.53     17.63 o 
  -1  14   2        8.83       12.34      4.58 o 
   0  14   2      577.45      513.12     16.86 o 
   1  14   2      273.03      253.74     17.76 o 
   2  14   2      283.35      317.29     19.55 o 
 -15   1   3      172.04      198.47     11.52 o 
 -14   1   3      575.47      608.74     18.90 o 
 -13   1   3        9.94        2.72      1.89 o 
 -12   1   3     1136.33     1065.54     23.49 o 
 -11   1   3     2676.36     2560.66     58.72 o 
 -10   1   3     3390.18     3402.07     67.58 o 
  -9   1   3       22.33       20.38      3.60 o 
  -8   1   3      273.92      364.19     15.87 o 
  -7   1   3     1501.75     1511.74     24.84 o 
  -6   1   3    13304.41    15624.92    160.01 o 
  -5   1   3       99.27      164.21      7.41 o 
  -4   1   3      867.11      982.00     20.63 o 
  -3   1   3     4985.41     6045.80     71.39 o 
  -2   1   3     5662.12     6367.47    178.63 o 
  -1   1   3     6399.39     6683.58    222.32 o 
   0   1   3     1598.53     1570.44     14.20 o 
   1   1   3      993.38      843.58     23.77 o 
   2   1   3    19986.95    17099.79    185.44 o 
   3   1   3      208.12      152.76     10.16 o 
   4   1   3      732.64      737.48     19.52 o 
   5   1   3     6171.64     5487.80     72.27 o 
   6   1   3       66.83       41.94      5.49 o 
   7   1   3      288.78      307.40     16.93 o 
   8   1   3     2042.09     2085.64    113.59 o 
   9   1   3      215.89      247.21     13.14 o 
  10   1   3       55.62       30.04      8.29 o 
  11   1   3       29.26       31.59      6.12 o 
  12   1   3       77.45       62.84      6.72 o 
  13   1   3      636.03      659.17     24.21 o 
  14   1   3       30.22       13.03      2.83 o 
 -15   2   3      124.17      115.76      8.71 o 
 -14   2   3        7.66       14.03      3.02 o 
 -13   2   3      351.18      373.99     16.07 o 
 -12   2   3       18.58        9.88      2.46 o 
 -11   2   3      515.61      548.28     19.38 o 
 -10   2   3     1093.98      999.13     24.28 o 
  -9   2   3      473.65      540.85     12.29 o 
  -8   2   3       21.48       20.47      2.88 o 
  -7   2   3     1053.67     1143.50     27.17 o 
  -6   2   3      302.57      363.17      8.24 o 
  -5   2   3      370.72      330.81      7.32 o 
  -4   2   3     1568.94     1995.39     30.15 o 
  -3   2   3     8883.67     9682.50     93.91 o 
  -2   2   3      744.92      813.32     12.72 o 
  -1   2   3     2124.30     2153.22    225.22 o 
   0   2   3     1125.00     1046.63     20.61 o 
   1   2   3     1398.77     1527.86     26.00 o 
   2   2   3    17274.60    15449.60    247.76 o 
   3   2   3       70.68       45.24      6.45 o 
   4   2   3      551.20      562.29     16.93 o 
   5   2   3     2615.07     2508.42     43.19 o 
   6   2   3        9.84       31.42      4.96 o 
   7   2   3      267.66      282.15     11.69 o 
   8   2   3      591.86      518.86     18.19 o 
   9   2   3       24.55       32.13      4.93 o 
  10   2   3      246.78      206.70     21.73 o 
  11   2   3       79.67       59.83      8.10 o 
  12   2   3      759.98      807.51     28.78 o 
  13   2   3       20.49       19.17      8.42 o 
  14   2   3        1.70        0.22      2.36 o 
 -15   3   3       44.79       35.19      4.46 o 
 -14   3   3      119.88      113.50      7.55 o 
 -13   3   3      143.70      144.69      8.84 o 
 -12   3   3        2.50        7.73     12.97 o 
 -11   3   3      407.62      442.57     17.24 o 
 -10   3   3      194.52      176.15      7.30 o 
  -9   3   3      212.08      219.62      6.70 o 
  -8   3   3      455.96      454.91     22.82 o 
  -7   3   3      687.80      690.09     21.37 o 
  -6   3   3       87.15      114.20      6.42 o 
  -5   3   3     7146.98     8090.91     76.81 o 
  -4   3   3      212.09      206.81      6.95 o 
  -3   3   3      203.04      236.44      8.49 o 
  -2   3   3     3348.34     3121.31     44.89 o 
  -1   3   3       36.94       38.67      3.16 o 
   0   3   3      672.07      611.91     21.56 o 
   1   3   3     6999.89     6743.12     83.00 o 
   2   3   3      426.31      365.29      8.50 o 
   3   3   3      155.05      140.54      7.43 o 
   4   3   3        0.86       17.50      3.14 o 
   5   3   3     2735.11     2381.68     42.06 o 
   6   3   3      333.87      412.46     92.56 o 
   7   3   3      165.37      131.84      8.29 o 
   8   3   3      444.81      414.25     13.79 o 
   9   3   3     1832.43     1920.15     51.07 o 
  10   3   3      441.86      485.23     37.57 o 
  11   3   3      298.40      293.06     17.35 o 
  12   3   3      219.18      235.66     12.22 o 
  13   3   3      719.45      760.41     77.64 o 
  14   3   3      243.56      242.31     15.81 o 
 -14   4   3      213.51      192.52     13.60 o 
 -13   4   3      226.93      258.73     36.25 o 
 -12   4   3       88.56       88.11      7.13 o 
 -11   4   3       14.38        9.84      2.73 o 
 -10   4   3     1290.40     1293.62     25.33 o 
  -9   4   3      466.64      413.77     10.28 o 
  -8   4   3      395.51      349.16     12.19 o 
  -7   4   3     3246.03     3385.02     95.95 o 
  -6   4   3     4972.99     5429.65     58.25 o 
  -5   4   3     5683.35     6118.17     69.43 o 
  -4   4   3        0.87        9.00      1.60 o 
  -3   4   3     2740.15     3026.75     25.68 o 
  -2   4   3      869.44      721.01     43.73 o 
  -1   4   3     1604.28     1408.52     27.10 o 
   0   4   3     3898.91     3415.04     39.85 o 
   1   4   3     2050.89     1961.55     37.15 o 
   2   4   3     6338.46     5739.95     61.23 o 
   3   4   3     1743.42     1973.65     65.19 o 
   4   4   3      430.17      457.66     11.55 o 
   5   4   3      267.96      295.60     13.04 o 
   6   4   3     1787.59     1838.76     38.50 o 
   7   4   3      195.85      227.41     13.90 o 
   8   4   3     2995.06     2767.69     52.40 o 
   9   4   3        7.95       10.50      2.86 o 
  10   4   3      525.16      504.21     35.70 o 
  11   4   3      178.12      185.07     21.10 o 
  12   4   3      179.71      214.71     14.52 o 
  13   4   3      132.19      136.48     13.80 o 
 -14   5   3       92.16       75.25      7.80 o 
 -13   5   3       12.59       15.96      4.71 o 
 -12   5   3      127.84      147.41      9.05 o 
 -11   5   3      319.32      392.51     15.87 o 
 -10   5   3      992.90      966.34     25.44 o 
  -9   5   3        5.53        3.22      2.34 o 
  -8   5   3      496.67      463.05     12.75 o 
  -7   5   3      413.34      349.38     16.18 o 
  -6   5   3      656.66      650.62     32.83 o 
  -5   5   3      992.84     1283.15     42.00 o 
  -4   5   3        2.13       12.83      2.72 o 
  -3   5   3       43.50       60.11     13.96 o 
  -2   5   3       40.04       24.80      3.21 o 
  -1   5   3     3595.09     3633.56     46.06 o 
   0   5   3     1247.54     1231.58     25.80 o 
   1   5   3      159.39      148.16      8.89 o 
   2   5   3       94.03       49.13      5.27 o 
   3   5   3        1.59        7.59      2.42 o 
   4   5   3       26.66       26.43      4.27 o 
   5   5   3       75.34       79.67      8.08 o 
   6   5   3      930.43      991.67     21.84 o 
   7   5   3      394.56      467.40     12.77 o 
   8   5   3       47.78       33.64      3.80 o 
   9   5   3     2107.70     2111.42     74.75 o 
  10   5   3      411.12      397.36     20.34 o 
  11   5   3      463.23      504.10     17.47 o 
  12   5   3       12.84        9.71      4.56 o 
  13   5   3      300.65      314.73     18.20 o 
 -14   6   3        0.60       -0.01      1.73 o 
 -13   6   3      343.65      316.83     18.30 o 
 -12   6   3       97.90       90.12     12.28 o 
 -11   6   3       84.59       70.91      7.68 o 
 -10   6   3        2.52       61.92     80.78 o 
  -9   6   3        2.62        9.28      6.65 o 
  -8   6   3       32.44       39.19      5.16 o 
  -7   6   3      170.52      210.39      9.33 o 
  -6   6   3     2340.24     2461.28     72.86 o 
  -5   6   3      186.95      133.65     10.31 o 
  -4   6   3       96.22       84.73      7.46 o 
  -3   6   3     1440.00     1422.72     30.78 o 
  -2   6   3     2936.03     2852.56     43.18 o 
  -1   6   3      185.39      213.69      9.26 o 
   0   6   3     1424.18     1262.80     32.87 o 
   1   6   3     5656.76     5725.62     90.80 o 
   2   6   3     4374.09     4088.37     70.79 o 
   3   6   3       26.24       19.54      3.82 o 
   4   6   3      256.67      190.05     12.12 o 
   5   6   3      152.58      143.36      9.32 o 
   6   6   3     1697.23     1746.31     26.86 o 
   7   6   3      165.25      154.87      8.87 o 
   8   6   3       29.81       22.81      7.66 o 
   9   6   3      159.49      148.49     18.48 o 
  10   6   3      526.87      494.96     18.09 o 
  11   6   3      609.83      631.11     25.24 o 
  12   6   3      880.93      946.31     34.05 o 
  13   6   3      214.75      211.94     11.21 o 
 -13   7   3      728.94      686.98     17.80 o 
 -12   7   3      351.36      307.03     21.36 o 
 -11   7   3       10.79        5.66      3.41 o 
 -10   7   3        2.55        1.07      5.08 o 
  -9   7   3      618.14      583.41     36.66 o 
  -8   7   3     1346.22     1440.75     58.16 o 
  -7   7   3      118.86      164.89     30.18 o 
  -6   7   3      190.34      197.45     21.21 o 
  -5   7   3      203.17      308.95     83.47 o 
  -4   7   3     1007.29     1196.36     66.21 o 
  -3   7   3       57.12       65.25      6.55 o 
  -2   7   3      196.52      177.08      9.80 o 
  -1   7   3       39.16       27.22      2.86 o 
   0   7   3     1803.38     1884.64     31.99 o 
   1   7   3      156.44      198.60     12.07 o 
   2   7   3      277.98      327.54     15.80 o 
   3   7   3       94.08       85.02      6.63 o 
   4   7   3      262.54      240.69     11.92 o 
   5   7   3        2.71        5.25      1.54 o 
   6   7   3      217.58      178.34      9.03 o 
   7   7   3      705.71      700.62     37.98 o 
   8   7   3       37.59       20.92      6.87 o 
   9   7   3     1034.48     1009.07     48.57 o 
  10   7   3       11.65       10.36      3.36 o 
  11   7   3      406.95      382.31     22.70 o 
  12   7   3      414.93      379.32     17.39 o 
 -13   8   3     1144.26      931.57     26.24 o 
 -12   8   3      280.54      218.59     16.11 o 
 -11   8   3       12.65       12.82      5.24 o 
 -10   8   3      516.07      480.63     31.66 o 
  -9   8   3      240.94      255.30     23.96 o 
  -8   8   3      424.95      505.16     33.71 o 
  -7   8   3     3152.50     3204.26     90.13 o 
  -6   8   3     1566.29     1525.12     37.76 o 
  -5   8   3      456.57      520.53     22.10 o 
  -4   8   3      829.71      779.99     25.92 o 
  -3   8   3       39.56       38.68      4.70 o 
  -2   8   3       87.04       88.99     11.25 o 
  -1   8   3       11.56       30.98      6.31 o 
   0   8   3      324.05      271.32     18.42 o 
   1   8   3        0.78        4.09      2.90 o 
   2   8   3      301.35      254.38     10.93 o 
   3   8   3      533.25      507.70     16.18 o 
   4   8   3     4166.68     4134.51     63.05 o 
   5   8   3      237.97      263.16     12.93 o 
   6   8   3       25.76       24.51      3.90 o 
   7   8   3       24.31       34.95      5.72 o 
   8   8   3      866.36      831.60     27.76 o 
   9   8   3      661.61      651.76     23.48 o 
  10   8   3      303.92      325.06     14.97 o 
  11   8   3       25.71       19.89      3.17 o 
  12   8   3        9.37       10.04      2.29 o 
 -12   9   3       48.09       33.89      5.44 o 
 -11   9   3       23.58       11.89      4.95 o 
 -10   9   3     2080.77     2144.75     65.48 o 
  -9   9   3       19.20       20.67      7.28 o 
  -8   9   3       65.57       59.43     11.07 o 
  -7   9   3      215.83      200.85     20.83 o 
  -6   9   3       57.48       40.47      6.74 o 
  -5   9   3        7.57       13.11      4.63 o 
  -4   9   3     1368.58     1363.90     31.23 o 
  -3   9   3      429.98      405.81     20.58 o 
  -2   9   3       29.78       29.72      4.84 o 
  -1   9   3      527.89      493.75     21.16 o 
   0   9   3      436.49      457.39     17.67 o 
   1   9   3     1459.98     1392.96     26.83 o 
   2   9   3     1490.31     1424.15     36.74 o 
   3   9   3       87.28       63.69      6.29 o 
   4   9   3      257.00      241.72     15.76 o 
   5   9   3     1774.90     1760.61     44.38 o 
   6   9   3      743.19      753.35     27.43 o 
   7   9   3      135.44      145.01     15.43 o 
   8   9   3       71.38       69.64     10.02 o 
   9   9   3      451.89      420.73     17.44 o 
  10   9   3        4.69        9.36      2.45 o 
  11   9   3        0.16        1.71      1.96 o 
 -11  10   3        0.37        0.21      2.17 o 
 -10  10   3      228.92      225.72     17.06 o 
  -9  10   3      115.64       91.72     12.19 o 
  -8  10   3      610.96      612.17     33.76 o 
  -7  10   3     1347.62     1329.10     52.11 o 
  -6  10   3      203.29      232.62     16.29 o 
  -5  10   3      216.76      224.81     15.67 o 
  -4  10   3      322.49      296.78     17.48 o 
  -3  10   3        1.48        8.38      6.65 o 
  -2  10   3       44.56       36.37      6.22 o 
  -1  10   3     1297.35     1357.84     29.64 o 
   0  10   3      108.15      100.51      7.36 o 
   1  10   3      343.14      303.84     12.93 o 
   2  10   3       29.47       33.95      4.45 o 
   3  10   3       48.77       44.29      6.88 o 
   4  10   3       25.99       22.78      6.61 o 
   5  10   3       83.30       68.37      8.17 o 
   6  10   3      309.74      334.38     17.45 o 
   7  10   3     1612.37     1624.96     50.77 o 
   8  10   3      453.05      431.48     17.29 o 
   9  10   3      505.05      476.41     16.33 o 
  10  10   3      222.59      214.91      8.76 o 
 -10  11   3      792.85      737.67     25.66 o 
  -9  11   3      119.05      100.20     10.67 o 
  -8  11   3        4.28       -0.26      3.20 o 
  -7  11   3       43.15       39.62      8.23 o 
  -6  11   3      203.56      181.38     16.62 o 
  -5  11   3        1.69        7.57      3.85 o 
  -4  11   3      264.29      294.75     28.39 o 
  -3  11   3     3027.91     3066.46     95.28 o 
  -2  11   3     1060.07     1064.79     55.39 o 
  -1  11   3      581.18      561.08     18.58 o 
   0  11   3      138.80      129.02      8.57 o 
   1  11   3      711.49      760.49     20.81 o 
   2  11   3      112.10      121.81      9.10 o 
   3  11   3        3.96        2.28      2.75 o 
   4  11   3      280.40      258.90     15.63 o 
   5  11   3      920.54      875.76     28.22 o 
   6  11   3      102.30      100.91      7.19 o 
   7  11   3        8.82        1.58      1.46 o 
   8  11   3       46.89       52.57      5.05 o 
   9  11   3      930.63      917.53     18.80 o 
  -9  12   3      280.90      278.80     11.97 o 
  -8  12   3       35.57       32.43      3.49 o 
  -7  12   3      149.08      135.07      8.03 o 
  -6  12   3       78.47       76.99      6.50 o 
  -5  12   3      714.22      820.33     32.10 o 
  -4  12   3      125.03      130.53     10.40 o 
  -3  12   3      985.58     1104.61     31.34 o 
  -2  12   3        1.64        2.94      2.15 o 
  -1  12   3     1505.07     1538.39     37.47 o 
   0  12   3       25.61       29.26      4.29 o 
   1  12   3     1339.53     1290.44     29.67 o 
   2  12   3      358.21      397.05     19.15 o 
   3  12   3      276.21      314.42     16.48 o 
   4  12   3       87.22       73.89      5.91 o 
   5  12   3        4.00        2.35      2.47 o 
   6  12   3       56.94       66.31      5.89 o 
   7  12   3       75.85       55.08      4.68 o 
   8  12   3        5.62        0.64      1.91 o 
  -7  13   3      240.76      225.63     10.74 o 
  -6  13   3        9.68       18.44      5.34 o 
  -5  13   3      252.86      280.23     15.76 o 
  -4  13   3      375.96      428.87     15.30 o 
  -3  13   3      267.57      309.17     13.44 o 
  -2  13   3      170.17      164.86      8.56 o 
  -1  13   3       27.59       25.24      5.02 o 
   0  13   3        1.41       -2.64      4.45 o 
   1  13   3       32.41       28.80      4.64 o 
   2  13   3        0.76       -3.50      5.23 o 
   3  13   3       78.16       59.47      6.13 o 
   4  13   3      801.07      845.29     22.24 o 
   5  13   3       69.41       71.36      6.98 o 
  -3  14   3       54.01       50.46      6.58 o 
  -2  14   3       32.48       43.93      7.10 o 
  -1  14   3      106.03      107.37     11.29 o 
   0  14   3      160.59      168.81     14.36 o 
   1  14   3        0.71        3.79      3.54 o 
   2  14   3      174.82      198.47     14.99 o 
 -15   0   4      308.77      268.28     14.61 o 
 -14   0   4     1585.76     1572.35     47.09 o 
 -13   0   4       59.19       62.68      8.13 o 
 -12   0   4       34.29       30.98      5.80 o 
 -11   0   4      227.24      216.64     14.56 o 
 -10   0   4     2467.90     2296.72     65.07 o 
  -9   0   4      206.83      190.98     17.25 o 
  -8   0   4       63.90       44.21      8.21 o 
  -7   0   4       37.43       53.08      7.83 o 
  -6   0   4     8151.84     9613.34    214.78 o 
  -5   0   4     1521.24     1781.47     56.20 o 
  -4   0   4       20.58       16.88      3.08 o 
  -3   0   4        0.95        8.48      2.17 o 
  -2   0   4    13945.42    13388.42    171.93 o 
  -1   0   4        7.27        4.64      1.04 o 
   0   0   4      537.20      612.67     13.28 o 
   1   0   4     6584.95     7595.21    113.33 o 
   2   0   4    12541.24    11528.42    171.66 o 
   3   0   4      822.14      798.23     29.84 o 
   4   0   4     4319.80     4420.73     87.39 o 
   5   0   4     1402.80     1120.47     40.23 o 
   6   0   4      659.39      399.13     24.83 o 
   7   0   4      551.47      456.83     28.89 o 
   8   0   4       49.06       52.64     10.66 o 
   9   0   4       13.97       26.09      5.83 o 
  10   0   4      429.62      519.88     32.75 o 
  11   0   4        5.42        5.41      4.38 o 
  12   0   4       33.00       20.58      6.73 o 
  13   0   4      427.15      437.88     26.92 o 
  14   0   4      138.53      101.33     10.14 o 
 -15   1   4        4.24        2.28      4.44 o 
 -14   1   4       80.92       84.39      7.25 o 
 -13   1   4       57.66       50.65      5.59 o 
 -12   1   4       17.98        5.95      2.08 o 
 -11   1   4       71.17       78.99      6.21 o 
 -10   1   4      293.20      281.76     10.10 o 
  -9   1   4      695.95      744.85     32.08 o 
  -8   1   4        0.15       -0.02      2.04 o 
  -7   1   4      161.81      162.87      9.70 o 
  -6   1   4     4778.38     6612.07    204.69 o 
  -5   1   4     2405.19     2855.62     53.98 o 
  -4   1   4      913.34     1236.89     19.85 o 
  -3   1   4     3268.18     3806.45     43.53 o 
  -2   1   4     6211.50     6525.20    128.31 o 
  -1   1   4      304.80      268.49      8.64 o 
   0   1   4    24700.75    22047.60    227.11 o 
   1   1   4    19792.01    20214.64   1120.15 o 
   2   1   4     4227.15     3522.75     97.26 o 
   3   1   4      171.73      152.62      8.88 o 
   4   1   4      658.12      707.75     20.56 o 
   5   1   4      337.40      387.10     15.80 o 
   6   1   4     1724.20     1742.35     49.51 o 
   7   1   4     1206.95     1191.30     33.72 o 
   8   1   4        6.29       19.09      4.08 o 
   9   1   4     1410.75     1442.78     35.39 o 
  10   1   4       48.98       63.38     12.26 o 
  11   1   4      240.13      218.42     21.79 o 
  12   1   4       28.08       33.46      5.77 o 
  13   1   4       77.78       86.26      8.11 o 
  14   1   4      142.17      122.63      8.47 o 
 -15   2   4       44.36       37.99      5.07 o 
 -14   2   4      969.90     1147.77     27.30 o 
 -13   2   4       47.15       46.56      5.40 o 
 -12   2   4      236.74      230.26     12.27 o 
 -11   2   4       55.51       66.91      6.92 o 
 -10   2   4     2236.85     2239.45     67.67 o 
  -9   2   4       72.22       69.44      4.70 o 
  -8   2   4      208.20      197.33      9.38 o 
  -7   2   4        7.57        2.90      1.54 o 
  -6   2   4     2183.98     2522.19     63.66 o 
  -5   2   4      523.54      587.57     17.18 o 
  -4   2   4      624.33      704.97     13.01 o 
  -3   2   4      124.71      149.80      4.37 o 
  -2   2   4    17410.73    20084.09   1405.71 o 
  -1   2   4       48.93       55.13      3.23 o 
   0   2   4     1548.82     1378.36     48.05 o 
   1   2   4    19037.63    18906.94    187.13 o 
   2   2   4      155.84      116.32      5.11 o 
   3   2   4        0.91        6.63      2.09 o 
   4   2   4     2796.09     2783.58     51.28 o 
   5   2   4      333.13      421.90     16.68 o 
   6   2   4     3384.40     3079.75    137.23 o 
   7   2   4     1419.26     1485.50     35.01 o 
   8   2   4      637.37      689.80     21.74 o 
   9   2   4      272.84      304.67     15.08 o 
  10   2   4     2543.23     2602.89     84.09 o 
  11   2   4        2.67        6.36      3.02 o 
  12   2   4       57.94       66.81      7.85 o 
  13   2   4      407.97      582.39    214.46 o 
  14   2   4      523.47      527.56     23.56 o 
 -15   3   4        7.73        9.95      2.80 o 
 -14   3   4      234.99      250.35     11.81 o 
 -13   3   4       94.15       79.56      7.95 o 
 -12   3   4     1149.94     1133.31     34.42 o 
 -11   3   4     2925.04     3249.83     49.91 o 
 -10   3   4       66.24       74.50      4.75 o 
  -9   3   4      834.00      926.49     22.92 o 
  -8   3   4       27.09       45.99      4.76 o 
  -7   3   4     2191.30     2367.19     95.34 o 
  -6   3   4      209.95      272.24     10.98 o 
  -5   3   4     1855.49     1574.83     43.70 o 
  -4   3   4      635.15      828.04     14.76 o 
  -3   3   4     6086.18     6093.44     64.25 o 
  -2   3   4     4345.15     4090.18     47.82 o 
  -1   3   4     1792.02     1712.56    135.24 o 
   0   3   4     9009.51     8996.41    123.88 o 
   1   3   4    11267.37    10944.19    148.16 o 
   2   3   4      970.10     1224.70     22.52 o 
   3   3   4     2876.15     2742.83     39.48 o 
   4   3   4      297.83      196.10     13.44 o 
   5   3   4      505.74      403.01     16.07 o 
   6   3   4        8.20       17.52      4.17 o 
   7   3   4       26.15       24.31      3.77 o 
   8   3   4      210.22      251.08     13.00 o 
   9   3   4      297.15      277.85     20.67 o 
  10   3   4       16.14       22.26      5.42 o 
  11   3   4        5.84       14.57      3.89 o 
  12   3   4      122.47      105.38     14.40 o 
  13   3   4       24.19       45.56      9.28 o 
  14   3   4       17.02       17.13      4.83 o 
 -15   4   4        2.85        3.67      1.53 o 
 -14   4   4       10.02       14.74      4.18 o 
 -13   4   4       42.46       26.66      4.36 o 
 -12   4   4        3.58       -0.13      2.24 o 
 -11   4   4      255.97      290.45     13.67 o 
 -10   4   4     1560.99     1425.46     26.83 o 
  -9   4   4     1060.43     1140.51     23.23 o 
  -8   4   4      152.07      144.45     11.04 o 
  -7   4   4     1029.33     1078.16     36.03 o 
  -6   4   4        4.70        7.83      1.81 o 
  -5   4   4     1917.19     1977.15     41.44 o 
  -4   4   4        4.39       13.34      2.45 o 
  -3   4   4     2112.37     1899.99     41.67 o 
  -2   4   4     1909.14     1788.83     28.00 o 
  -1   4   4      682.51      625.57     13.87 o 
   0   4   4     2065.93     2065.23     39.88 o 
   1   4   4     3503.91     3146.26     54.39 o 
   2   4   4     2334.99     1919.33    179.51 o 
   3   4   4     3481.32     3214.16     42.93 o 
   4   4   4      570.51      573.65     13.67 o 
   5   4   4       85.81       85.51      8.92 o 
   6   4   4      156.06      190.93      8.98 o 
   7   4   4      174.79      206.25      8.78 o 
   8   4   4      324.04      313.73     11.74 o 
   9   4   4      366.85      349.52     29.46 o 
  10   4   4       62.04       56.90     11.91 o 
  11   4   4        0.55       -4.23      4.23 o 
  12   4   4       17.91       24.62      6.63 o 
  13   4   4      283.83      296.07     19.16 o 
 -14   5   4       50.61       56.17      7.10 o 
 -13   5   4      307.86      274.93     12.98 o 
 -12   5   4      127.59      157.60     11.53 o 
 -11   5   4       28.75       48.32      5.60 o 
 -10   5   4      120.75      146.54     12.20 o 
  -9   5   4     1709.84     1881.14     31.31 o 
  -8   5   4       12.66       14.06      2.62 o 
  -7   5   4     3350.07     3077.40     54.35 o 
  -6   5   4      501.15      476.41     25.33 o 
  -5   5   4     7047.46     6963.81     88.68 o 
  -4   5   4        0.00        3.02      1.47 o 
  -3   5   4      330.32      290.81     11.65 o 
  -2   5   4      138.89       97.35      6.23 o 
  -1   5   4     4037.57     3727.69     47.57 o 
   0   5   4     1790.02     1591.15     26.95 o 
   1   5   4     3520.32     3248.41     58.47 o 
   2   5   4     1535.94     1359.05     33.03 o 
   3   5   4     1723.93     1623.32     38.22 o 
   4   5   4      230.64      220.02     13.22 o 
   5   5   4     5205.96     5055.38     89.71 o 
   6   5   4     1066.10     1040.31     34.19 o 
   7   5   4      364.78      346.73     11.37 o 
   8   5   4      181.46      194.23     10.22 o 
   9   5   4      142.82      188.99     21.08 o 
  10   5   4      946.05     1025.08     32.48 o 
  11   5   4      140.24      157.39     12.56 o 
  12   5   4        0.18        3.91      2.97 o 
  13   5   4      225.52      212.96     13.89 o 
 -14   6   4      142.02      115.67      9.04 o 
 -13   6   4        6.21        4.00      2.96 o 
 -12   6   4       29.64       45.99      9.13 o 
 -11   6   4      188.30      247.50     54.70 o 
 -10   6   4      562.15      630.37     50.14 o 
  -9   6   4      247.63      225.38     15.05 o 
  -8   6   4      229.06      253.99     10.68 o 
  -7   6   4      711.96      739.56     17.65 o 
  -6   6   4     1017.82     1030.84     42.80 o 
  -5   6   4      903.54      926.57     36.17 o 
  -4   6   4      324.81      334.25     14.87 o 
  -3   6   4       12.94        4.73      2.00 o 
  -2   6   4     4503.36     4514.96    153.14 o 
  -1   6   4       14.17        3.69      1.33 o 
   0   6   4       11.28        3.51      1.10 o 
   1   6   4      551.82      381.58     16.79 o 
   2   6   4     1026.99     1093.58     30.79 o 
   3   6   4      540.56      505.25     20.33 o 
   4   6   4       43.25       24.30      4.50 o 
   5   6   4      586.67      597.97     24.53 o 
   6   6   4      139.78       81.98      5.47 o 
   7   6   4      136.29      128.97      7.08 o 
   8   6   4      361.80      478.79     32.53 o 
   9   6   4      292.25      282.53     25.82 o 
  10   6   4      104.16      131.40      9.00 o 
  11   6   4       70.08       70.22      6.60 o 
  12   6   4      136.44      108.83     10.41 o 
  13   6   4       57.25       58.61      5.51 o 
 -13   7   4      602.82      536.71     16.18 o 
 -12   7   4      514.25      467.75     26.90 o 
 -11   7   4       42.43       31.85      8.42 o 
 -10   7   4        1.27        2.71      3.80 o 
  -9   7   4       23.90       24.92      8.37 o 
  -8   7   4      358.77      381.82     29.12 o 
  -7   7   4      665.07      693.96     26.59 o 
  -6   7   4       61.34       70.63      7.07 o 
  -5   7   4     2484.20     2311.45     84.28 o 
  -4   7   4      467.54      506.63     19.81 o 
  -3   7   4        2.67        6.07      3.40 o 
  -2   7   4       30.41       28.20      4.02 o 
  -1   7   4      140.00      136.86      8.28 o 
   0   7   4       14.70        3.53      2.49 o 
   1   7   4     3547.95     3428.05     65.75 o 
   2   7   4      366.60      354.01     17.54 o 
   3   7   4     3022.42     3176.71     64.88 o 
   4   7   4       38.21       56.06      4.88 o 
   5   7   4      380.81      334.57      9.24 o 
   6   7   4      324.90      355.18     14.68 o 
   7   7   4     1403.18     1406.28     55.32 o 
   8   7   4      858.10      922.84     45.48 o 
   9   7   4      837.91      974.62     46.81 o 
  10   7   4      879.11      790.27     27.05 o 
  11   7   4        3.49        3.15      2.77 o 
  12   7   4      112.11      114.33      8.91 o 
 -13   8   4        3.69       17.82      3.92 o 
 -12   8   4        0.93        1.57      2.30 o 
 -11   8   4      824.34      873.26     39.65 o 
 -10   8   4      159.38      176.00     19.19 o 
  -9   8   4      145.81      137.77     17.54 o 
  -8   8   4      133.79      138.77     18.58 o 
  -7   8   4       51.24       96.03     23.08 o 
  -6   8   4       39.10       58.62     14.03 o 
  -5   8   4     3293.88     3418.66     65.02 o 
  -4   8   4      181.04      190.07     10.79 o 
  -3   8   4        1.15        0.57      2.45 o 
  -2   8   4     2365.62     2278.06     43.97 o 
  -1   8   4      155.66      172.14     14.87 o 
   0   8   4        4.57        7.32      3.06 o 
   1   8   4       64.54       80.94      7.47 o 
   2   8   4      475.06      445.38     12.29 o 
   3   8   4     1196.87     1270.39     19.90 o 
   4   8   4      511.64      452.61     12.56 o 
   5   8   4      128.73      125.63      6.76 o 
   6   8   4      303.78      261.49     12.60 o 
   7   8   4        8.88       13.13      3.98 o 
   8   8   4       46.58       65.97      7.65 o 
   9   8   4      304.92      288.17     15.20 o 
  10   8   4      248.59      258.39     12.96 o 
  11   8   4      549.61      513.16     38.49 o 
 -12   9   4       51.38       39.50      6.05 o 
 -11   9   4       57.86       57.41      9.29 o 
 -10   9   4       14.30       35.77     10.25 o 
  -9   9   4      299.25      328.97     25.79 o 
  -8   9   4       42.07       48.97     10.32 o 
  -7   9   4       89.86      116.58     15.73 o 
  -6   9   4      115.54      124.08     23.80 o 
  -5   9   4       43.16       38.57      6.31 o 
  -4   9   4      661.54      675.16     21.46 o 
  -3   9   4       13.59       10.59      2.85 o 
  -2   9   4     2225.40     2219.69     40.59 o 
  -1   9   4       36.47       51.61      5.34 o 
   0   9   4      336.42      328.48     11.07 o 
   1   9   4      231.97      238.20      9.28 o 
   2   9   4       45.07       36.51      3.24 o 
   3   9   4       80.49       69.52      4.34 o 
   4   9   4     2043.66     1969.43     49.39 o 
   5   9   4       58.37       71.09      6.56 o 
   6   9   4      179.61      171.20     12.79 o 
   7   9   4      100.00      100.90     12.80 o 
   8   9   4      206.89      185.94     16.43 o 
   9   9   4       30.45       35.74     12.94 o 
  10   9   4       41.17       45.12      4.78 o 
  11   9   4      258.13      226.26     10.49 o 
 -11  10   4      116.78       93.01      9.16 o 
 -10  10   4      258.78      254.70     18.32 o 
  -9  10   4      256.16      220.54     18.77 o 
  -8  10   4       15.03       23.34      7.35 o 
  -7  10   4       46.56       70.28     12.54 o 
  -6  10   4      864.98      848.58     40.78 o 
  -5  10   4       11.82        9.24      4.05 o 
  -4  10   4     1936.17     1931.34     46.65 o 
  -3  10   4      108.79      119.66     18.07 o 
  -2  10   4      927.46      935.47     24.77 o 
  -1  10   4       95.26      125.13      8.62 o 
   0  10   4       25.65       17.54      3.37 o 
   1  10   4       26.58       27.58      3.95 o 
   2  10   4      157.41      163.76      8.96 o 
   3  10   4      874.34      806.99     31.36 o 
   4  10   4       22.60       22.58      4.53 o 
   5  10   4      552.58      593.08     24.09 o 
   6  10   4      769.78      797.75     26.80 o 
   7  10   4       53.27       35.17      7.04 o 
   8  10   4       53.16       49.99      5.86 o 
   9  10   4      222.00      192.99      9.85 o 
  10  10   4      167.07      150.09      6.95 o 
 -10  11   4       21.55       17.22      2.64 o 
  -9  11   4      185.91      125.74     11.80 o 
  -8  11   4     1097.81      991.49     37.57 o 
  -7  11   4       87.55       66.36      9.83 o 
  -6  11   4       16.83       13.24      4.38 o 
  -5  11   4      135.19      145.64     11.56 o 
  -4  11   4     1425.82     1552.75     64.58 o 
  -3  11   4      553.58      659.69     52.24 o 
  -2  11   4        0.09        0.88      2.91 o 
  -1  11   4     1125.62     1096.94     29.13 o 
   0  11   4      807.11      837.27     18.74 o 
   1  11   4      421.12      420.18     15.22 o 
   2  11   4      674.81      674.28     19.89 o 
   3  11   4      125.54       75.21      8.60 o 
   4  11   4      122.95      133.93     11.21 o 
   5  11   4       22.69       12.01      3.49 o 
   6  11   4      167.18      184.39     15.55 o 
   7  11   4       11.38       19.05      3.54 o 
   8  11   4       32.55       34.95      4.14 o 
   9  11   4      237.21      210.76     12.96 o 
  -9  12   4      228.01      213.09     10.50 o 
  -8  12   4       94.97       79.85      6.71 o 
  -7  12   4      193.87      171.47     14.43 o 
  -6  12   4       97.11      110.72      7.60 o 
  -5  12   4      187.29      224.04     17.04 o 
  -4  12   4       30.17       31.29      6.52 o 
  -3  12   4      343.57      341.74     22.20 o 
  -2  12   4      900.08      908.45     27.91 o 
  -1  12   4        4.54        0.50      4.52 o 
   0  12   4       67.73       58.82      5.04 o 
   1  12   4        1.93        8.00      2.39 o 
   2  12   4      912.00      901.16     29.20 o 
   3  12   4      256.83      225.58     10.57 o 
   4  12   4       21.72       11.10      2.56 o 
   5  12   4      687.02      697.00     17.50 o 
   6  12   4       21.25       32.82      4.17 o 
   7  12   4      145.70      136.62      7.24 o 
  -7  13   4       55.14       65.00      5.91 o 
  -6  13   4      229.15      263.42     13.48 o 
  -5  13   4      495.89      515.60     15.84 o 
  -4  13   4       12.19       20.57      3.66 o 
  -3  13   4        2.51        1.53      4.35 o 
  -2  13   4        9.34       10.59      2.90 o 
  -1  13   4       27.00       36.34      3.99 o 
   0  13   4      316.57      378.38     17.10 o 
   1  13   4      263.49      225.33     20.40 o 
   2  13   4       37.16       33.52      7.64 o 
   3  13   4       17.12       14.22      3.21 o 
   4  13   4       17.58       18.21      3.02 o 
   5  13   4     1429.26     1577.80     37.13 o 
  -3  14   4      641.92      552.34     22.80 o 
  -2  14   4       61.78       58.07      8.12 o 
  -1  14   4        1.66       11.09      4.12 o 
   0  14   4       29.44       17.50      4.59 o 
   1  14   4        2.02        2.27      2.29 o 
   2  14   4      126.01      130.67     11.73 o 
 -15   1   5        2.11        1.96      2.29 o 
 -14   1   5      394.72      419.55     16.74 o 
 -13   1   5     1700.84     1791.42     44.97 o 
 -12   1   5     1358.57     1366.57     39.07 o 
 -11   1   5      462.13      461.10     15.33 o 
 -10   1   5     1441.76     1449.63     24.11 o 
  -9   1   5     2747.74     2772.32     32.95 o 
  -8   1   5      231.30      206.06     11.64 o 
  -7   1   5      235.18      309.28      9.88 o 
  -6   1   5     6192.79     8256.62    274.17 o 
  -5   1   5     2079.59     2547.13     47.00 o 
  -4   1   5       56.04       52.28      4.06 o 
  -3   1   5       28.30       16.67      2.16 o 
  -2   1   5    11742.48    11366.51    171.47 o 
  -1   1   5      180.50      155.12      5.81 o 
   0   1   5      916.23      816.34     12.25 o 
   1   1   5    18165.45    17135.72    221.72 o 
   2   1   5     7995.20     7965.92    313.85 o 
   3   1   5        6.32        5.28      4.73 o 
   4   1   5        1.08        1.73      2.39 o 
   5   1   5      497.59      497.91     27.33 o 
   6   1   5     3273.89     2998.21     55.55 o 
   7   1   5        9.21        2.48      2.80 o 
   8   1   5      516.42      606.42     20.46 o 
   9   1   5        4.67        4.19      2.61 o 
  10   1   5     2166.95     2247.06     75.01 o 
  11   1   5      762.32      755.89     40.69 o 
  12   1   5        2.02        2.55      2.18 o 
  13   1   5       31.14       39.78      5.38 o 
  14   1   5       50.68       51.71      6.56 o 
 -15   2   5       33.07       17.63      4.92 o 
 -14   2   5       39.52       68.83      6.67 o 
 -13   2   5      776.83      819.61     33.64 o 
 -12   2   5      527.98      535.20     31.86 o 
 -11   2   5      503.48      547.59     19.92 o 
 -10   2   5       65.69       70.09      5.11 o 
  -9   2   5      234.68      281.45      9.51 o 
  -8   2   5      763.48      942.47     45.75 o 
  -7   2   5      972.01     1084.83     45.07 o 
  -6   2   5        4.81       19.60      2.31 o 
  -5   2   5     5154.26     5840.52     56.99 o 
  -4   2   5      597.14      736.14     14.06 o 
  -3   2   5      805.13     1014.35     29.53 o 
  -2   2   5      995.34     1446.46    156.96 o 
  -1   2   5    12486.96    11530.07    229.72 o 
   0   2   5     1986.98     1895.03     21.99 o 
   1   2   5     3574.24     3809.40     90.40 o 
   2   2   5       32.71       22.70      1.84 o 
   3   2   5     8864.43     8728.53    103.32 o 
   4   2   5      194.15      208.38     11.85 o 
   5   2   5       63.35       82.74      8.10 o 
   6   2   5     1925.30     1916.85     42.52 o 
   7   2   5      431.48      399.79     19.66 o 
   8   2   5       61.37       51.31      9.60 o 
   9   2   5      900.37      914.31     26.80 o 
  10   2   5       40.65       18.24      6.35 o 
  11   2   5      306.79      335.22     19.09 o 
  12   2   5       69.80       50.78      6.57 o 
  13   2   5      414.99      416.16     16.10 o 
  14   2   5      329.57      340.86     16.87 o 
 -15   3   5        3.99        1.43      2.13 o 
 -14   3   5      141.81      145.00      9.31 o 
 -13   3   5      373.88      342.14     16.43 o 
 -12   3   5       14.20        6.13      3.01 o 
 -11   3   5     2306.52     2486.31     42.97 o 
 -10   3   5        8.95       10.49      2.14 o 
  -9   3   5      378.57      451.46     16.20 o 
  -8   3   5      251.81      316.33     12.24 o 
  -7   3   5     1627.40     2049.75     38.95 o 
  -6   3   5       96.75      103.29      7.41 o 
  -5   3   5     1418.67     1977.66     32.75 o 
  -4   3   5     1785.54     2029.52     46.64 o 
  -3   3   5        0.52        3.92      0.93 o 
  -2   3   5     4700.38     4651.67     48.84 o 
  -1   3   5     6494.76     6014.99     89.48 o 
   0   3   5      121.00      121.20      7.72 o 
   1   3   5     1134.13     1067.46     26.07 o 
   2   3   5        5.86       14.10      3.72 o 
   3   3   5       25.61       27.22      3.48 o 
   4   3   5      798.91      754.57     16.89 o 
   5   3   5        0.04        1.62      2.31 o 
   6   3   5        7.30        5.81      2.73 o 
   7   3   5      285.20      208.26     13.93 o 
   8   3   5      431.29      422.51     17.24 o 
   9   3   5        1.72        0.47      4.01 o 
  10   3   5       57.31       46.85     10.83 o 
  11   3   5      160.93      166.83     12.35 o 
  12   3   5       40.79       37.94      4.69 o 
  13   3   5       12.56      101.94     14.89 o 
 -15   4   5       12.40        3.85      1.88 o 
 -14   4   5      182.06      197.43     10.27 o 
 -13   4   5      157.10      137.32     11.10 o 
 -12   4   5       29.71       45.11      6.33 o 
 -11   4   5      345.09      461.77     17.43 o 
 -10   4   5      478.11      479.00     17.64 o 
  -9   4   5     3996.03     4479.75     72.54 o 
  -8   4   5      657.22      736.92     15.30 o 
  -7   4   5      670.78      814.58     19.17 o 
  -6   4   5     1141.31     1151.01     22.05 o 
  -5   4   5      117.34       59.85      4.18 o 
  -4   4   5     1257.66     1357.97     28.19 o 
  -3   4   5     1602.74     1525.87     27.35 o 
  -2   4   5      290.93      233.14      9.04 o 
  -1   4   5     5774.48     5240.40     82.39 o 
   0   4   5      202.60      175.88     10.04 o 
   1   4   5      409.43      492.29     17.51 o 
   2   4   5      493.27      422.49     16.67 o 
   3   4   5     4958.46     4920.42     82.68 o 
   4   4   5       36.67       15.85      2.63 o 
   5   4   5      980.02      907.12     59.08 o 
   6   4   5      529.20      573.68     32.13 o 
   7   4   5     1045.24      933.56     20.24 o 
   8   4   5       80.94       48.06      4.82 o 
   9   4   5      652.08      714.41     41.71 o 
  10   4   5      299.72      260.74     25.55 o 
  11   4   5     1321.18     1405.50     57.51 o 
  12   4   5       45.42       72.02      7.88 o 
  13   4   5        6.34       19.97      5.17 o 
 -14   5   5       51.03       45.80      6.61 o 
 -13   5   5        5.58        6.57      2.40 o 
 -12   5   5      304.97      350.16     46.39 o 
 -11   5   5        0.67       -0.66      3.57 o 
 -10   5   5        1.24        7.68      2.76 o 
  -9   5   5     1485.25     1546.24     25.03 o 
  -8   5   5       60.11       91.99      6.43 o 
  -7   5   5      170.60      205.92     12.48 o 
  -6   5   5      680.41      648.74     21.19 o 
  -5   5   5      270.95      276.55     13.40 o 
  -4   5   5       16.55        3.75      1.78 o 
  -3   5   5      627.89      557.81     16.54 o 
  -2   5   5      212.86      218.15      9.54 o 
  -1   5   5     3399.94     3167.98     57.69 o 
   0   5   5        0.43        8.04      2.63 o 
   1   5   5     2302.85     2122.09     45.19 o 
   2   5   5     3114.01     2810.73     55.18 o 
   3   5   5     1819.92     1720.06     41.32 o 
   4   5   5      349.79      309.08     16.41 o 
   5   5   5       36.60       58.09      7.41 o 
   6   5   5      271.75      339.96     12.25 o 
   7   5   5      143.69      149.05      7.43 o 
   8   5   5       52.33       42.67     10.28 o 
   9   5   5      978.85      988.06     49.36 o 
  10   5   5      531.15      540.90     22.46 o 
  11   5   5        2.82        6.57      7.19 o 
  12   5   5       59.37       58.74      8.53 o 
  13   5   5       82.93       92.91      8.24 o 
 -14   6   5       67.55       65.69      7.03 o 
 -13   6   5       29.14       39.67      4.78 o 
 -12   6   5      397.59      376.96     25.63 o 
 -11   6   5      398.16      455.47     24.08 o 
 -10   6   5      517.05      553.89     42.86 o 
  -9   6   5       61.68       96.02      9.99 o 
  -8   6   5        2.82        1.99      2.11 o 
  -7   6   5      215.37      246.85     10.14 o 
  -6   6   5       46.57       54.14      6.21 o 
  -5   6   5      143.66      125.15      9.70 o 
  -4   6   5       29.00       36.96      6.80 o 
  -3   6   5      343.85      310.59     13.21 o 
  -2   6   5     1190.09     1022.81     79.11 o 
  -1   6   5     4388.15     3941.82    162.98 o 
   0   6   5     1649.35     1533.24     38.36 o 
   1   6   5     1195.09     1243.81     34.25 o 
   2   6   5     2471.58     2506.52     53.76 o 
   3   6   5      787.96      631.01     24.17 o 
   4   6   5       90.73       76.53      8.37 o 
   5   6   5     1603.40     1555.65     24.42 o 
   6   6   5       73.01       86.50      5.73 o 
   7   6   5     1507.50     1479.83     25.43 o 
   8   6   5       33.13       34.61      9.23 o 
   9   6   5       42.63       53.31     11.67 o 
  10   6   5      248.80      273.24     15.57 o 
  11   6   5      244.79      253.13     12.38 o 
  12   6   5       78.09       51.19      6.71 o 
 -13   7   5       96.15       81.63      6.37 o 
 -12   7   5        2.86        2.33      3.15 o 
 -11   7   5      425.22      373.52     26.91 o 
 -10   7   5      154.70      147.97     17.94 o 
  -9   7   5      463.35      412.17     30.64 o 
  -8   7   5      356.03      388.49     29.20 o 
  -7   7   5      163.44      164.50     12.80 o 
  -6   7   5      446.25      444.46     17.31 o 
  -5   7   5      395.52      460.12     14.33 o 
  -4   7   5      745.96      816.05     43.07 o 
  -3   7   5     3251.03     3187.53     95.80 o 
  -2   7   5     1341.12     1368.65     30.08 o 
  -1   7   5      218.13      166.07     12.88 o 
   0   7   5       16.45       16.80      4.13 o 
   1   7   5      164.09      103.17      9.55 o 
   2   7   5       87.00       65.70      7.84 o 
   3   7   5     1203.62     1209.08     36.64 o 
   4   7   5        2.23        3.13      1.31 o 
   5   7   5     1893.66     1893.43     28.72 o 
   6   7   5      758.85      724.03     21.30 o 
   7   7   5      284.55      273.26     23.41 o 
   8   7   5        3.10        1.23      3.46 o 
   9   7   5      149.84      126.96     16.15 o 
  10   7   5       78.81       68.03      7.63 o 
  11   7   5      181.55      176.71     10.26 o 
  12   7   5      250.00      242.52     12.45 o 
 -13   8   5      426.43      355.04     11.14 o 
 -12   8   5      235.21      253.11     17.86 o 
 -11   8   5      249.22      235.48     20.75 o 
 -10   8   5       26.64       27.90      7.85 o 
  -9   8   5     1357.57     1413.21     57.78 o 
  -8   8   5      941.59      845.58     43.98 o 
  -7   8   5      953.23      948.22     45.61 o 
  -6   8   5     4316.80     4423.73    113.47 o 
  -5   8   5      198.05      176.43     10.92 o 
  -4   8   5     3729.38     3797.08     50.94 o 
  -3   8   5      478.99      504.76     14.38 o 
  -2   8   5       88.76       90.02      5.71 o 
  -1   8   5       26.29       42.69      5.10 o 
   0   8   5      261.37      207.73      8.96 o 
   1   8   5      332.24      333.62     10.01 o 
   2   8   5       91.56       86.67      5.33 o 
   3   8   5       77.28      105.70      5.60 o 
   4   8   5     1086.33     1110.40     20.39 o 
   5   8   5      240.39      223.25      9.96 o 
   6   8   5       55.40       61.34      7.58 o 
   7   8   5      576.74      522.65     21.81 o 
   8   8   5      493.01      428.13     19.42 o 
   9   8   5      849.59      886.47     28.35 o 
  10   8   5        0.23        0.50      2.45 o 
  11   8   5        0.85        0.69      1.19 o 
 -12   9   5     1328.98     1116.39     33.64 o 
 -11   9   5       18.43        9.63      4.23 o 
 -10   9   5       81.62      229.05     20.00 o 
  -9   9   5     2056.04     1899.25     64.92 o 
  -8   9   5        8.98       10.97      6.18 o 
  -7   9   5      388.88      381.40     28.15 o 
  -6   9   5     6514.22     6593.87    138.59 o 
  -5   9   5       47.66       57.09     13.38 o 
  -4   9   5     1323.59     1281.14     29.89 o 
  -3   9   5     5060.34     4852.93     79.68 o 
  -2   9   5       53.92       57.97      7.13 o 
  -1   9   5     3151.20     3289.45     47.72 o 
   0   9   5      161.07      140.06      7.18 o 
   1   9   5      523.13      537.47     12.70 o 
   2   9   5     1234.70     1234.82     20.31 o 
   3   9   5       51.00       34.31      3.96 o 
   4   9   5      185.80      184.51      9.13 o 
   5   9   5       55.67       64.71      6.40 o 
   6   9   5     1649.40     1716.53     41.26 o 
   7   9   5      576.07      606.91     31.64 o 
   8   9   5       23.62       13.00      5.19 o 
   9   9   5      723.53      705.62     32.44 o 
  10   9   5      383.59      442.83     23.14 o 
 -11  10   5       20.37        4.55      2.23 o 
 -10  10   5        0.77        1.66      3.27 o 
  -9  10   5      248.13      259.08     20.37 o 
  -8  10   5      229.00      237.02     20.45 o 
  -7  10   5      638.74      633.68     34.70 o 
  -6  10   5      375.57      342.65     25.47 o 
  -5  10   5     1523.44     1467.06     40.97 o 
  -4  10   5      100.24       98.27     16.42 o 
  -3  10   5      161.15      135.14     17.77 o 
  -2  10   5      302.75      345.13     14.80 o 
  -1  10   5      417.77      453.81     16.90 o 
   0  10   5        6.27        7.16      3.21 o 
   1  10   5      791.64      751.72     20.11 o 
   2  10   5       44.69       41.58      4.79 o 
   3  10   5      192.44      169.73     10.22 o 
   4  10   5      125.97      121.18      8.48 o 
   5  10   5      141.12      135.95     11.27 o 
   6  10   5      443.48      425.35     18.73 o 
   7  10   5      155.76      128.73     13.31 o 
   8  10   5      285.02      261.60     17.31 o 
   9  10   5       11.29       15.37      2.94 o 
  10  10   5      222.26      174.93     10.77 o 
 -10  11   5       17.04       11.28      2.00 o 
  -9  11   5      126.80      122.32     11.40 o 
  -8  11   5       85.10       83.87     10.80 o 
  -7  11   5        8.82        5.03      2.61 o 
  -6  11   5       23.42       21.21      5.70 o 
  -5  11   5      378.14      329.98     21.52 o 
  -4  11   5       32.35       34.12     14.80 o 
  -3  11   5      316.49      320.10     24.79 o 
  -2  11   5      554.47      613.44     33.69 o 
  -1  11   5      155.52      145.39      9.30 o 
   0  11   5        0.65        3.60      2.16 o 
   1  11   5       92.98      102.76      7.09 o 
   2  11   5      604.03      614.10     19.16 o 
   3  11   5     1316.67     1322.69     36.98 o 
   4  11   5      135.01      115.57     10.21 o 
   5  11   5       52.76       60.36      6.93 o 
   6  11   5      824.63      910.94     34.75 o 
   7  11   5      114.98      143.36      9.00 o 
   8  11   5       44.40       51.12      4.67 o 
   9  11   5       55.58       50.81      5.79 o 
  -9  12   5       29.94       26.90      3.70 o 
  -8  12   5       20.65       17.30      4.61 o 
  -7  12   5        0.41        0.98      1.46 o 
  -6  12   5      434.43      509.63     24.06 o 
  -5  12   5       40.94       28.28      6.28 o 
  -4  12   5      151.64      168.55     15.03 o 
  -3  12   5       98.38       96.73      9.07 o 
  -2  12   5      118.20      111.76      7.28 o 
  -1  12   5      719.98      763.30     24.54 o 
   0  12   5      216.34      268.34     10.48 o 
   1  12   5       46.08       46.91      6.77 o 
   2  12   5      332.00      402.68     18.89 o 
   3  12   5      177.26      190.07     12.49 o 
   4  12   5       41.08       29.26      3.57 o 
   5  12   5        0.37        2.31      1.87 o 
   6  12   5        6.78        4.96      1.93 o 
   7  12   5      210.85      235.76      9.17 o 
  -7  13   5      101.42      151.56      8.89 o 
  -6  13   5      151.15      151.25     14.64 o 
  -5  13   5      254.09      215.53     10.22 o 
  -4  13   5       48.45       51.63      5.43 o 
  -3  13   5        6.18       13.18      6.53 o 
  -2  13   5      279.23      325.46     14.49 o 
  -1  13   5       30.43       14.10      3.67 o 
   0  13   5      499.07      548.16     31.76 o 
   1  13   5        1.54        4.16      3.79 o 
   2  13   5       19.73       22.70      6.43 o 
   3  13   5      327.92      341.75     14.08 o 
   4  13   5       26.95       12.61      3.57 o 
   5  13   5      595.03      594.11     20.17 o 
  -3  14   5        8.51       14.02      4.01 o 
  -2  14   5       38.70       36.94      6.34 o 
  -1  14   5       19.64       15.39      4.40 o 
   0  14   5       95.40       98.48     10.46 o 
   1  14   5        0.39       -2.26      2.88 o 
   2  14   5      213.47      221.51     14.22 o 
 -15   0   6        4.96        2.36      2.38 o 
 -14   0   6      130.83      149.26     14.13 o 
 -13   0   6     1545.49     1720.41     56.15 o 
 -12   0   6      858.65      746.08     36.71 o 
 -11   0   6     2241.72     2320.09     51.97 o 
 -10   0   6      601.02      593.85     19.12 o 
  -9   0   6     1251.39     1355.31     27.88 o 
  -8   0   6      195.12      223.36     17.02 o 
  -7   0   6       16.11       10.33      2.24 o 
  -6   0   6     3825.84     4466.69    106.75 o 
  -5   0   6     8897.51     9925.99    145.46 o 
  -4   0   6     1082.87     1309.70     23.09 o 
  -3   0   6     1743.75     1928.16     36.81 o 
  -2   0   6     3160.14     3104.64     49.49 o 
  -1   0   6     9972.26     9081.63    121.33 o 
   0   0   6    20238.56    18451.50    235.59 o 
   1   0   6     8851.27     7868.69    109.81 o 
   2   0   6     3663.25     3529.97     80.63 o 
   3   0   6     1518.77     1497.66     50.68 o 
   4   0   6     1808.40     1614.40     52.66 o 
   5   0   6       64.63       85.18     12.42 o 
   6   0   6      704.98      591.19     33.33 o 
   7   0   6      785.01      557.29     33.64 o 
   8   0   6      875.30      762.40     28.03 o 
   9   0   6      795.31      881.07     31.42 o 
  10   0   6      264.91      247.71     22.28 o 
  11   0   6      477.21      412.56     27.18 o 
  12   0   6      123.30       82.70      7.85 o 
  13   0   6       31.41       35.12      6.41 o 
 -15   1   6        4.44        1.18      4.80 o 
 -14   1   6      217.85      265.41     13.82 o 
 -13   1   6      203.17      231.80     13.95 o 
 -12   1   6        2.39        1.57      2.39 o 
 -11   1   6     1419.76     1486.87     32.29 o 
 -10   1   6        2.16        3.10      1.57 o 
  -9   1   6       31.14       30.81      3.26 o 
  -8   1   6     1099.07     1274.30     81.31 o 
  -7   1   6       10.41       19.18      2.64 o 
  -6   1   6     1695.83     1934.83     26.57 o 
  -5   1   6      294.50      342.21      9.70 o 
  -4   1   6      110.44      127.08      6.24 o 
  -3   1   6      345.72      369.89     11.95 o 
  -2   1   6     4648.11     4795.49    119.31 o 
  -1   1   6     3980.93     3468.40    108.55 o 
   0   1   6     5628.00     5308.14     53.88 o 
   1   1   6      111.09      108.87      4.62 o 
   2   1   6     6199.83     7040.49     81.30 o 
   3   1   6     1782.55     1600.91     36.92 o 
   4   1   6      101.23      103.75      9.09 o 
   5   1   6      772.66      713.43     55.01 o 
   6   1   6       88.21       95.86      9.49 o 
   7   1   6      304.35      264.50     16.75 o 
   8   1   6      466.25      500.40     15.90 o 
   9   1   6        7.23        5.76      4.57 o 
  10   1   6       22.43       18.40      8.05 o 
  11   1   6       67.06       71.79     11.95 o 
  12   1   6       46.50       34.97      4.62 o 
  13   1   6      115.30      109.05      8.01 o 
 -15   2   6        0.82        2.26      1.91 o 
 -14   2   6      204.29      229.15     12.43 o 
 -13   2   6     2564.94     3058.06    173.87 o 
 -12   2   6       20.65        5.85      3.26 o 
 -11   2   6     2306.66     2400.86     52.78 o 
 -10   2   6        7.25        6.79      1.86 o 
  -9   2   6      359.87      339.75      9.57 o 
  -8   2   6      167.77      206.59     11.82 o 
  -7   2   6       26.35       18.85      2.53 o 
  -6   2   6       13.22       19.37      2.55 o 
  -5   2   6      635.52      584.83     48.16 o 
  -4   2   6      188.88      283.36     10.57 o 
  -3   2   6     3502.41     4518.42    602.27 o 
  -2   2   6    10145.24    10951.14    106.12 o 
  -1   2   6      221.46      181.44      4.32 o 
   0   2   6     1256.35     1223.68     17.86 o 
   1   2   6     1810.82     1787.99     27.99 o 
   2   2   6     5552.57     5904.78     99.04 o 
   3   2   6     2300.40     2326.60     52.82 o 
   4   2   6     2396.23     2558.50     59.27 o 
   5   2   6      296.83      228.71     13.65 o 
   6   2   6     1788.82     1554.53     39.61 o 
   7   2   6     2367.17     2095.28     49.24 o 
   8   2   6       24.04       16.23      3.82 o 
   9   2   6       12.01       17.75      7.21 o 
  10   2   6     1003.49      988.29     48.84 o 
  11   2   6      657.69      684.47     30.20 o 
  12   2   6      529.47      534.28     17.04 o 
  13   2   6        6.20        6.38      2.27 o 
 -15   3   6      112.50      138.81     10.81 o 
 -14   3   6        4.38        9.49      3.11 o 
 -13   3   6      122.18      122.00     14.30 o 
 -12   3   6       68.44      101.42     10.30 o 
 -11   3   6      220.45      245.96     15.84 o 
 -10   3   6     1473.47     1459.11     45.60 o 
  -9   3   6      136.65      154.29      7.07 o 
  -8   3   6      945.37     1004.68     31.51 o 
  -7   3   6      829.01     1000.79     62.14 o 
  -6   3   6       55.92       80.45      5.42 o 
  -5   3   6      753.45     1030.16     22.47 o 
  -4   3   6      310.31      334.05      9.08 o 
  -3   3   6      101.81      117.51     12.76 o 
  -2   3   6     1708.42     1553.33     35.29 o 
  -1   3   6      506.12      599.98     19.14 o 
   0   3   6       71.95       49.10      5.34 o 
   1   3   6        9.19       19.93      1.77 o 
   2   3   6    13145.92    12834.40    178.57 o 
   3   3   6      157.66      273.55     23.23 o 
   4   3   6      406.29      284.00     12.03 o 
   5   3   6      691.57      585.99     28.33 o 
   6   3   6      423.47      428.51     20.63 o 
   7   3   6      363.64      367.46     12.51 o 
   8   3   6      188.25      180.18     10.62 o 
   9   3   6      735.21      797.43     43.73 o 
  10   3   6      477.74      422.05     31.63 o 
  11   3   6      582.63      633.33    111.82 o 
  12   3   6       17.14       63.38     22.25 o 
  13   3   6        9.93       13.74      4.44 o 
 -15   4   6      153.94      152.80     10.28 o 
 -14   4   6        1.55        4.38      2.49 o 
 -13   4   6        2.16        3.71      2.80 o 
 -12   4   6      732.10      736.73     25.92 o 
 -11   4   6      662.64      685.39     26.07 o 
 -10   4   6        5.83       15.52      3.26 o 
  -9   4   6      934.81     1034.74     21.85 o 
  -8   4   6        6.07        7.48      4.87 o 
  -7   4   6       15.22        8.08      2.41 o 
  -6   4   6      303.50      252.71     13.24 o 
  -5   4   6     1042.02      850.37     23.34 o 
  -4   4   6      274.35      228.90     27.17 o 
  -3   4   6     1396.46     1642.40    125.49 o 
  -2   4   6     5873.91     5777.56     94.36 o 
  -1   4   6     9963.44     9425.83    136.30 o 
   0   4   6       64.88       28.03      4.27 o 
   1   4   6       19.01        4.37      1.95 o 
   2   4   6     1078.26     1141.16     30.87 o 
   3   4   6     5185.39     5274.82     89.25 o 
   4   4   6      430.91      428.24     19.63 o 
   5   4   6     2117.76     2369.49     55.53 o 
   6   4   6      534.94      630.67     20.89 o 
   7   4   6       80.78       77.62      5.86 o 
   8   4   6      175.18      223.37     13.45 o 
   9   4   6       92.10       65.89     12.37 o 
  10   4   6        3.91        5.33      5.61 o 
  11   4   6       10.92       19.56      6.91 o 
  12   4   6        0.17        1.28      2.27 o 
  13   4   6       12.10       21.35      4.63 o 
 -14   5   6      120.22      107.27     10.39 o 
 -13   5   6        0.86        7.17      1.87 o 
 -12   5   6      650.91      731.92     25.80 o 
 -11   5   6       21.75       15.37      3.72 o 
 -10   5   6     1252.53     1162.94     35.47 o 
  -9   5   6     1188.03     1150.56     27.36 o 
  -8   5   6     2884.44     2880.19     57.27 o 
  -7   5   6      517.86      572.00     15.02 o 
  -6   5   6       11.69       37.19      5.61 o 
  -5   5   6      975.06     1094.23     28.24 o 
  -4   5   6     5088.19     4927.99     68.01 o 
  -3   5   6      736.11      734.87     19.93 o 
  -2   5   6       24.29       33.68      5.50 o 
  -1   5   6     2010.04     1871.64     43.66 o 
   0   5   6     4375.13     4225.73     75.35 o 
   1   5   6      403.00      370.21     17.13 o 
   2   5   6     2180.61     1721.85     41.41 o 
   3   5   6      806.24      682.71     24.97 o 
   4   5   6      546.05      450.93     20.84 o 
   5   5   6       63.65       57.56      7.65 o 
   6   5   6     1519.13     1673.81     29.45 o 
   7   5   6     1228.59     1270.17     23.02 o 
   8   5   6     2596.33     2673.66     85.03 o 
   9   5   6        0.92        5.77      6.40 o 
  10   5   6      351.03      341.22     18.49 o 
  11   5   6      669.71      636.49     23.78 o 
  12   5   6       14.25       14.52      4.31 o 
  13   5   6      333.06      394.98     14.73 o 
 -14   6   6       90.86       81.55      8.06 o 
 -13   6   6       41.49       39.13      4.97 o 
 -12   6   6       26.36       20.28      6.38 o 
 -11   6   6      160.01      219.05     14.56 o 
 -10   6   6      981.90     1045.84     43.24 o 
  -9   6   6       69.58       96.10     10.02 o 
  -8   6   6       64.14       67.63      6.53 o 
  -7   6   6      463.50      522.36     15.03 o 
  -6   6   6     1035.02     1064.68     21.65 o 
  -5   6   6     1812.86     1906.45     41.22 o 
  -4   6   6     1557.80     1442.93     33.47 o 
  -3   6   6      187.39      193.13     10.63 o 
  -2   6   6      215.37      252.71     16.03 o 
  -1   6   6        4.30       -1.38      2.40 o 
   0   6   6      755.75      729.56     25.76 o 
   1   6   6       23.23       26.49      4.88 o 
   2   6   6      300.40      278.87     16.00 o 
   3   6   6     2016.48     1962.13     48.47 o 
   4   6   6       18.04       15.70      3.77 o 
   5   6   6        9.57       11.92      2.10 o 
   6   6   6        0.12        3.77      3.25 o 
   7   6   6       66.26       65.32      7.44 o 
   8   6   6        9.26       23.15      7.62 o 
   9   6   6      456.32      475.37     32.33 o 
  10   6   6       44.33       21.12      6.46 o 
  11   6   6       94.10       92.94      7.90 o 
  12   6   6       17.21       27.10      4.66 o 
 -13   7   6       13.57       10.42      2.73 o 
 -12   7   6        7.68        8.86      4.13 o 
 -11   7   6      198.87      174.56     18.48 o 
 -10   7   6     1271.03     1147.61     51.46 o 
  -9   7   6      202.36      202.52     21.57 o 
  -8   7   6     1954.31     1959.65     68.48 o 
  -7   7   6       19.85       43.50     12.45 o 
  -6   7   6      899.58      983.68     31.18 o 
  -5   7   6       62.11       64.83      5.29 o 
  -4   7   6      181.21      194.29     12.25 o 
  -3   7   6      472.51      403.82     16.76 o 
  -2   7   6     2616.39     2619.77     62.33 o 
  -1   7   6      296.02      265.74     16.97 o 
   0   7   6      394.32      409.25     20.04 o 
   1   7   6        0.47       -0.75      2.31 o 
   2   7   6       81.80       59.95      7.77 o 
   3   7   6       49.30       28.50      2.73 o 
   4   7   6     1284.80     1162.14     23.98 o 
   5   7   6      754.19      737.37     16.99 o 
   6   7   6      180.50      182.76     12.38 o 
   7   7   6      747.29      792.17     26.64 o 
   8   7   6      486.14      555.10     34.16 o 
   9   7   6       10.06       15.24      6.21 o 
  10   7   6       22.32       28.96      4.60 o 
  11   7   6       14.09       11.08      2.14 o 
  12   7   6       16.09       16.74      3.07 o 
 -13   8   6       97.53       87.34      7.29 o 
 -12   8   6        0.13       -2.28      3.00 o 
 -11   8   6       72.81      112.81     14.25 o 
 -10   8   6      152.23      164.77     18.80 o 
  -9   8   6      679.60      666.78     38.81 o 
  -8   8   6       19.00       17.36      7.96 o 
  -7   8   6        0.66        1.63      3.49 o 
  -6   8   6     2740.29     2728.77     78.81 o 
  -5   8   6     1760.50     1748.76     30.70 o 
  -4   8   6      119.54      112.44      8.02 o 
  -3   8   6        0.67        2.41      1.87 o 
  -2   8   6      162.07      163.58      8.95 o 
  -1   8   6     2547.30     2505.55     36.76 o 
   0   8   6     1613.67     1552.95     23.50 o 
   1   8   6        1.60        2.83      1.76 o 
   2   8   6     1009.45      941.65     16.35 o 
   3   8   6      920.56      826.66     21.21 o 
   4   8   6       48.60       52.42      4.45 o 
   5   8   6      313.78      300.19     13.17 o 
   6   8   6      208.18      238.15     11.71 o 
   7   8   6       63.48       84.22      8.65 o 
   8   8   6      795.10      806.58     33.05 o 
   9   8   6      233.49      235.85     13.92 o 
  10   8   6      111.53      108.69      7.64 o 
  11   8   6      204.58      211.52     11.79 o 
 -12   9   6        7.35       18.55      3.69 o 
 -11   9   6      128.24      117.51     12.59 o 
 -10   9   6       51.16       45.94      9.13 o 
  -9   9   6       12.06       51.66     11.74 o 
  -8   9   6      137.28      112.34     15.38 o 
  -7   9   6       26.38       36.09      9.60 o 
  -6   9   6       54.79      111.24     16.02 o 
  -5   9   6       59.14       59.71      7.95 o 
  -4   9   6     1586.82     1583.30     40.65 o 
  -3   9   6       37.96       39.05      7.73 o 
  -2   9   6       12.78       11.18      3.62 o 
  -1   9   6       90.17      112.47      7.87 o 
   0   9   6      578.06      610.59     17.48 o 
   1   9   6      658.96      675.86     16.48 o 
   2   9   6        0.71        3.16      1.35 o 
   3   9   6      972.22      985.88     21.63 o 
   4   9   6      935.60      867.70     20.27 o 
   5   9   6       16.83        9.00      2.59 o 
   6   9   6       18.49       22.15      6.58 o 
   7   9   6      300.58      319.38     22.83 o 
   8   9   6       54.30       52.94      8.48 o 
   9   9   6      321.12      360.67     14.53 o 
  10   9   6        3.78        0.90      2.35 o 
 -11  10   6        5.29        0.37      1.07 o 
 -10  10   6      104.85       86.63     10.43 o 
  -9  10   6      891.54      871.65     37.41 o 
  -8  10   6      206.99      178.73     17.52 o 
  -7  10   6      227.24      255.63     21.58 o 
  -6  10   6       70.04       72.50     11.19 o 
  -5  10   6     2254.80     2204.21     65.44 o 
  -4  10   6      155.75      140.16     18.29 o 
  -3  10   6      818.26      873.76     55.65 o 
  -2  10   6     1224.05     1181.21     30.04 o 
  -1  10   6     1271.01     1346.66     40.75 o 
   0  10   6        1.63        3.82      3.87 o 
   1  10   6       12.75       20.53      3.44 o 
   2  10   6       15.28       18.68      3.29 o 
   3  10   6       46.84       54.14      5.77 o 
   4  10   6      176.50      175.50     10.28 o 
   5  10   6        7.64        4.68      2.92 o 
   6  10   6       53.46       41.90      7.71 o 
   7  10   6      358.99      370.62     21.99 o 
   8  10   6        0.32        0.58      1.61 o 
   9  10   6      178.02      193.77      8.95 o 
 -10  11   6      121.91      101.44      7.13 o 
  -9  11   6       33.98       37.71      4.22 o 
  -8  11   6       91.89       80.71      6.87 o 
  -7  11   6      416.93      397.72     23.37 o 
  -6  11   6      147.82      144.62     10.05 o 
  -5  11   6       28.85       18.67      6.01 o 
  -4  11   6       97.73      113.50     13.70 o 
  -3  11   6       10.39       11.55      3.31 o 
  -2  11   6      460.07      469.05     21.04 o 
  -1  11   6        3.14        0.49      1.86 o 
   0  11   6       17.35       20.01      3.33 o 
   1  11   6     1683.50     1788.93     40.87 o 
   2  11   6       80.72       83.95      7.03 o 
   3  11   6      481.71      475.38     16.36 o 
   4  11   6       98.34       80.45      8.21 o 
   5  11   6      250.95      289.66     19.76 o 
   6  11   6      114.03      202.94     18.41 o 
   7  11   6      719.07      748.75     20.55 o 
   8  11   6        0.93        0.40      1.02 o 
  -9  12   6       77.35      116.75      7.49 o 
  -8  12   6       44.20       31.26      6.45 o 
  -7  12   6       67.66       88.31      8.70 o 
  -6  12   6      196.48      189.02     14.53 o 
  -5  12   6      646.59      705.99     30.52 o 
  -4  12   6     1287.73     1331.21     44.69 o 
  -3  12   6      392.28      421.28     24.89 o 
  -2  12   6      163.11      201.28     11.50 o 
  -1  12   6      518.36      558.46     19.61 o 
   0  12   6      182.41      167.71      7.96 o 
   1  12   6       89.10       69.96      5.91 o 
   2  12   6      652.76      642.94     23.55 o 
   3  12   6      515.89      569.28     31.40 o 
   4  12   6       34.48       37.62      6.01 o 
   5  12   6        0.06       -0.55      1.65 o 
   6  12   6       16.88       12.59      2.43 o 
   7  12   6       11.37        8.43      1.68 o 
  -7  13   6      226.23      225.82     10.77 o 
  -6  13   6      395.29      378.03     12.05 o 
  -5  13   6        1.57        0.20      1.02 o 
  -4  13   6      168.46      162.75      7.92 o 
  -3  13   6       44.88       42.17      5.40 o 
  -2  13   6      265.83      303.84     13.99 o 
  -1  13   6      102.86       87.71      7.38 o 
   0  13   6      118.10      119.83     14.66 o 
   1  13   6       90.80       84.84     12.11 o 
   2  13   6      624.32      616.68     30.28 o 
   3  13   6       46.61       58.27      5.46 o 
   4  13   6      209.56      240.20     13.65 o 
   5  13   6       69.82       91.46      7.09 o 
  -3  14   6       67.32       66.88      7.59 o 
  -2  14   6      495.48      551.10     23.71 o 
  -1  14   6      143.17      134.41     11.87 o 
   0  14   6      147.39      123.76     11.01 o 
   1  14   6      447.74      427.35     20.08 o 
 -15   1   7      849.06      913.02     22.05 o 
 -14   1   7      106.87       86.52      7.89 o 
 -13   1   7       18.34       30.71      6.65 o 
 -12   1   7     2012.30     2195.50     56.31 o 
 -11   1   7       31.62       42.03      6.51 o 
 -10   1   7      767.76      822.77     17.42 o 
  -9   1   7     1047.12     1059.13     29.22 o 
  -8   1   7     1054.17     1055.89     31.79 o 
  -7   1   7     1717.43     1990.71     43.06 o 
  -6   1   7      325.33      379.44     10.69 o 
  -5   1   7     3766.63     3886.26    127.35 o 
  -4   1   7     2362.65     2695.28     37.06 o 
  -3   1   7     2404.85     2389.99     36.68 o 
  -2   1   7       10.07        8.39      1.34 o 
  -1   1   7     1497.35     1199.92     25.92 o 
   0   1   7      333.59      275.45      7.52 o 
   1   1   7      886.50      887.05     16.61 o 
   2   1   7     1903.62     1825.60     39.18 o 
   3   1   7     2442.52     2640.91    142.64 o 
   4   1   7      902.44      879.00     29.62 o 
   5   1   7       35.55       62.13     21.75 o 
   6   1   7      164.95      137.79     14.40 o 
   7   1   7     1793.47     1629.70     34.69 o 
   8   1   7      812.70      903.20     22.08 o 
   9   1   7       15.62        8.43      4.82 o 
  10   1   7       48.31       61.27     11.66 o 
  11   1   7      952.47      970.59     43.34 o 
  12   1   7        5.01       10.47      3.45 o 
  13   1   7       11.21       17.54      3.16 o 
 -15   2   7      255.91      317.09     15.71 o 
 -14   2   7      139.12      137.46      9.66 o 
 -13   2   7      396.57      480.94     33.99 o 
 -12   2   7     2211.06     2443.16    238.86 o 
 -11   2   7      387.13      571.13     22.46 o 
 -10   2   7     1682.18     1864.18     68.20 o 
  -9   2   7      678.03      810.75     16.36 o 
  -8   2   7     2545.14     2712.48     47.55 o 
  -7   2   7      114.57      210.67      8.53 o 
  -6   2   7       31.15       27.04      3.89 o 
  -5   2   7     3771.62     5165.23     62.55 o 
  -4   2   7     2996.24     3457.93     46.76 o 
  -3   2   7     1378.47     1647.83     52.61 o 
  -2   2   7      137.98      148.73      6.33 o 
  -1   2   7      475.84      434.87     11.36 o 
   0   2   7        4.48        9.93      1.16 o 
   1   2   7     3384.00     3092.60     29.82 o 
   2   2   7      360.53      297.33      9.46 o 
   3   2   7      714.26      779.52     21.27 o 
   4   2   7      917.45      766.08     37.08 o 
   5   2   7      154.13      129.27     10.14 o 
   6   2   7        5.99        0.51      2.94 o 
   7   2   7        5.34        0.40      2.87 o 
   8   2   7      858.52      882.27     25.45 o 
   9   2   7     1937.86     1906.32     68.71 o 
  10   2   7      482.57      516.35     33.86 o 
  11   2   7      110.87      105.25      9.67 o 
  12   2   7      897.75      878.06     24.88 o 
  13   2   7       23.55       16.51      4.26 o 
 -15   3   7        8.11       10.80      2.42 o 
 -14   3   7       66.75       80.36     13.46 o 
 -13   3   7      275.73      336.76     31.16 o 
 -12   3   7     1042.02     1139.91     32.75 o 
 -11   3   7      129.12       91.01      9.44 o 
 -10   3   7       69.42       62.38      5.22 o 
  -9   3   7      544.47      542.86     15.00 o 
  -8   3   7      549.16      545.19     30.22 o 
  -7   3   7      135.39      141.85      7.50 o 
  -6   3   7      188.34      223.22     24.24 o 
  -5   3   7    11301.20    12233.86    401.48 o 
  -4   3   7      989.39     1384.58    107.10 o 
  -3   3   7      944.01     1451.96    185.88 o 
  -2   3   7     4255.58     4361.75    187.57 o 
  -1   3   7       30.75       31.86      3.23 o 
   0   3   7     3018.83     3336.58     47.00 o 
   1   3   7      333.34      307.63      7.84 o 
   2   3   7       28.31       26.19      4.49 o 
   3   3   7     8382.22     8406.09    129.68 o 
   4   3   7      713.15      689.52     49.42 o 
   5   3   7      205.46      199.80     11.13 o 
   6   3   7        6.76        7.33      2.52 o 
   7   3   7      596.99      551.76     20.88 o 
   8   3   7        8.18        8.92      4.82 o 
   9   3   7        6.29        6.01      4.66 o 
  10   3   7      155.67      166.77     19.65 o 
  11   3   7       64.82       55.65     10.32 o 
  12   3   7      142.56      151.57     10.48 o 
  13   3   7       64.54       78.35      8.28 o 
 -15   4   7      654.03      765.01     24.57 o 
 -14   4   7      213.60      244.51     12.05 o 
 -13   4   7       29.46       20.82      3.42 o 
 -12   4   7     1440.50     1585.11     56.02 o 
 -11   4   7        1.43        3.23      3.28 o 
 -10   4   7       54.16       48.27      7.05 o 
  -9   4   7     1200.39     1370.66     35.55 o 
  -8   4   7     1451.88     1516.58     30.26 o 
  -7   4   7     1439.29     1524.27     47.45 o 
  -6   4   7       76.60       58.20      9.08 o 
  -5   4   7     2893.97     2852.42     67.58 o 
  -4   4   7       19.92       11.83      3.71 o 
  -3   4   7       35.44       36.05      6.52 o 
  -2   4   7      106.84       97.60      8.84 o 
  -1   4   7     2174.46     1910.76     42.42 o 
   0   4   7     2357.01     2141.17     46.75 o 
   1   4   7      177.49      188.14     11.77 o 
   2   4   7        6.48       29.13      4.80 o 
   3   4   7     1112.34     1223.97     34.94 o 
   4   4   7     3363.38     3127.01     65.63 o 
   5   4   7      487.28      463.04     22.70 o 
   6   4   7      607.08      570.63     27.36 o 
   7   4   7     1601.00     1560.10     29.51 o 
   8   4   7     1118.53     1012.13     48.43 o 
   9   4   7       52.15       48.00     10.59 o 
  10   4   7     1138.50     1351.33     55.98 o 
  11   4   7        4.17      233.64     23.67 o 
  12   4   7      141.50      168.38     10.41 o 
  13   4   7       55.94       60.82      6.42 o 
 -14   5   7        3.96        1.01      2.64 o 
 -13   5   7        0.46        0.72      1.81 o 
 -12   5   7       72.56       55.19      6.92 o 
 -11   5   7      253.28      248.60     28.27 o 
 -10   5   7      400.98      418.69     20.82 o 
  -9   5   7       43.37       52.60      5.75 o 
  -8   5   7       68.33       47.81      5.24 o 
  -7   5   7      139.81      138.68      8.36 o 
  -6   5   7      130.56       90.87     12.28 o 
  -5   5   7      555.20      615.54     29.70 o 
  -4   5   7      137.27      170.22     13.99 o 
  -3   5   7     1595.17     1660.51     45.65 o 
  -2   5   7      485.38      457.31     21.07 o 
  -1   5   7      358.32      253.15     14.43 o 
   0   5   7       11.40       18.39      3.70 o 
   1   5   7      579.09      614.95     23.56 o 
   2   5   7     3628.23     3537.69     69.48 o 
   3   5   7        1.07        7.23      3.37 o 
   4   5   7        1.01        0.92      2.08 o 
   5   5   7      456.34      474.97     12.91 o 
   6   5   7      486.38      413.99     13.92 o 
   7   5   7      184.26      185.63      8.35 o 
   8   5   7      279.89      299.11     14.94 o 
   9   5   7       31.74       32.70      8.90 o 
  10   5   7      127.59      147.43     17.20 o 
  11   5   7      140.26      138.48     10.33 o 
  12   5   7        2.08        0.61      1.92 o 
 -14   6   7        0.14       -1.89      2.44 o 
 -13   6   7     1153.24     1006.51     34.92 o 
 -12   6   7      416.98      428.63     27.32 o 
 -11   6   7      401.27      358.90     20.02 o 
 -10   6   7      973.38      972.31     35.59 o 
  -9   6   7      653.17      628.61     26.04 o 
  -8   6   7     1672.24     1653.19     33.94 o 
  -7   6   7        7.74       -0.23      2.00 o 
  -6   6   7     1275.74     1356.54     28.48 o 
  -5   6   7     1375.90     1374.73     48.82 o 
  -4   6   7     1298.00     1179.94     41.22 o 
  -3   6   7      710.73      611.63     26.97 o 
  -2   6   7     1221.03     1265.54     39.37 o 
  -1   6   7      728.82      760.34     28.52 o 
   0   6   7     4114.35     3947.01     75.50 o 
   1   6   7      169.45      157.72     12.30 o 
   2   6   7      530.08      549.24     23.79 o 
   3   6   7       90.05       89.43      9.56 o 
   4   6   7      923.14      773.86     16.43 o 
   5   6   7      331.42      310.63     10.63 o 
   6   6   7      116.51       91.78      6.53 o 
   7   6   7       35.64       23.13      4.15 o 
   8   6   7      249.30      300.14     25.39 o 
   9   6   7       32.67       22.59      6.36 o 
  10   6   7        7.13        1.19      1.92 o 
  11   6   7       18.73        9.60      2.97 o 
  12   6   7       68.92       81.36      7.16 o 
 -13   7   7      372.29      339.63     16.07 o 
 -12   7   7      505.77      420.80     25.54 o 
 -11   7   7       74.85       97.81     13.51 o 
 -10   7   7      215.92      227.90     22.31 o 
  -9   7   7      109.48      105.19     15.38 o 
  -8   7   7      508.64      550.08     34.93 o 
  -7   7   7       39.46       53.21     10.41 o 
  -6   7   7     2797.73     2807.35     43.51 o 
  -5   7   7      864.33      802.99     26.08 o 
  -4   7   7     1248.73     1217.15     26.54 o 
  -3   7   7      251.99      275.03     19.12 o 
  -2   7   7       18.51      126.45     12.86 o 
  -1   7   7      141.11      185.34     14.51 o 
   0   7   7        0.21        3.46      2.63 o 
   1   7   7      185.96      185.35     13.58 o 
   2   7   7      493.42      460.69     10.91 o 
   3   7   7     1687.34     1762.95     26.33 o 
   4   7   7      125.80      141.39      7.12 o 
   5   7   7      264.91      230.51      9.46 o 
   6   7   7      531.24      482.01     20.21 o 
   7   7   7      367.64      377.09     19.71 o 
   8   7   7       76.28       90.98     13.11 o 
   9   7   7        6.21        9.88      4.78 o 
  10   7   7      829.18      882.35     24.58 o 
  11   7   7       58.28       68.83      7.31 o 
 -13   8   7      140.51      109.72     11.02 o 
 -12   8   7        2.13        0.64      2.49 o 
 -11   8   7      357.69      353.84     24.41 o 
 -10   8   7      318.70      333.30     25.96 o 
  -9   8   7       80.62       63.94     12.05 o 
  -8   8   7     1714.89     1732.88     64.09 o 
  -7   8   7      107.81      109.82     15.05 o 
  -6   8   7      208.39      206.64     19.83 o 
  -5   8   7      802.31      687.18     24.86 o 
  -4   8   7        2.13        2.11      1.93 o 
  -3   8   7     4038.01     4000.30     53.82 o 
  -2   8   7     3711.32     3807.36     57.12 o 
  -1   8   7      120.91      145.31      8.07 o 
   0   8   7     1891.37     1790.32     26.13 o 
   1   8   7      125.59      134.00      6.61 o 
   2   8   7      118.37      107.89      5.44 o 
   3   8   7      305.74      328.73     11.00 o 
   4   8   7     1096.95     1035.42     21.93 o 
   5   8   7       34.70       18.18      3.37 o 
   6   8   7       78.67       89.84      7.02 o 
   7   8   7      367.99      429.56     25.79 o 
   8   8   7      925.52     1023.76     42.07 o 
   9   8   7      301.13      317.18     14.79 o 
  10   8   7       65.49       56.94      5.40 o 
  11   8   7        6.87        5.16      1.98 o 
 -12   9   7       62.08       38.84      3.90 o 
 -11   9   7       19.29       15.98      5.12 o 
 -10   9   7        0.18       -1.09      3.76 o 
  -9   9   7      262.54      268.50     22.26 o 
  -8   9   7       81.86       52.99     10.67 o 
  -7   9   7       16.19       16.74      6.16 o 
  -6   9   7      131.94      164.60     17.53 o 
  -5   9   7     2295.34     2148.68     65.39 o 
  -4   9   7      105.87       71.12      7.95 o 
  -3   9   7     5024.03     5021.52    100.28 o 
  -2   9   7      277.28      264.54     12.35 o 
  -1   9   7     2198.00     2243.48     79.94 o 
   0   9   7      275.60      252.00     11.17 o 
   1   9   7        6.98       10.31      2.51 o 
   2   9   7      478.16      548.02     14.98 o 
   3   9   7     2224.62     2194.57     33.75 o 
   4   9   7       13.42        9.39      2.36 o 
   5   9   7     2038.28     2106.89     44.95 o 
   6   9   7       70.66       91.66     12.60 o 
   7   9   7      962.99     1076.14     41.52 o 
   8   9   7      111.41      143.83     13.44 o 
   9   9   7      427.40      457.33     17.56 o 
  10   9   7       27.54       23.34      2.98 o 
 -11  10   7       66.41       70.61      6.33 o 
 -10  10   7       26.86       24.04      3.65 o 
  -9  10   7       20.52       15.58      6.00 o 
  -8  10   7      292.18      253.16     20.30 o 
  -7  10   7     1094.35     1003.28     42.94 o 
  -6  10   7       38.90       49.88      8.95 o 
  -5  10   7      457.34      449.26     26.87 o 
  -4  10   7        3.38       10.99      5.74 o 
  -3  10   7       19.20       15.78      6.24 o 
  -2  10   7      463.42      496.81     17.71 o 
  -1  10   7       50.79       57.62      6.93 o 
   0  10   7        4.15        8.43      2.43 o 
   1  10   7     1089.68     1120.39     21.98 o 
   2  10   7      440.77      493.68     16.61 o 
   3  10   7      115.71      105.50      8.12 o 
   4  10   7       60.02       49.79      5.63 o 
   5  10   7      373.45      403.21     22.07 o 
   6  10   7       84.40       98.49     12.17 o 
   7  10   7       57.26       64.36      8.93 o 
   8  10   7       72.81       82.29      7.47 o 
   9  10   7      148.96      134.14      7.75 o 
 -10  11   7       19.99       19.14      3.58 o 
  -9  11   7      478.50      493.74     31.88 o 
  -8  11   7      388.51      346.29     13.94 o 
  -7  11   7       84.47       74.93      6.90 o 
  -6  11   7        4.71        2.27      2.07 o 
  -5  11   7      196.28      208.57     17.96 o 
  -4  11   7      327.41      388.49     25.55 o 
  -3  11   7      442.61      522.84     30.15 o 
  -2  11   7      154.98      162.62     14.47 o 
  -1  11   7     1052.05     1128.84     33.83 o 
   0  11   7       23.07       25.39      3.74 o 
   1  11   7       32.10       24.55      3.97 o 
   2  11   7      275.36      291.09     13.13 o 
   3  11   7      700.01      727.96     20.43 o 
   4  11   7      109.21      118.72     14.56 o 
   5  11   7       51.85       50.87      5.90 o 
   6  11   7        9.29       20.40      5.36 o 
   7  11   7      479.93      526.31     16.19 o 
   8  11   7        2.58       -0.43      1.89 o 
  -8  12   7       57.30       57.35      6.37 o 
  -7  12   7       34.61       35.04      5.73 o 
  -6  12   7      123.75      123.19     11.56 o 
  -5  12   7      319.83      329.95     20.34 o 
  -4  12   7      168.99      164.47     15.04 o 
  -3  12   7      429.10      488.31     26.69 o 
  -2  12   7        7.55        8.40      2.28 o 
  -1  12   7      687.04      730.93     22.79 o 
   0  12   7      334.04      414.12     12.59 o 
   1  12   7       53.23       47.20      5.21 o 
   2  12   7      145.33      172.36      8.88 o 
   3  12   7      101.11       96.44      8.31 o 
   4  12   7      156.98      134.30      8.87 o 
   5  12   7      127.56      140.22      8.31 o 
   6  12   7       60.18       75.31      5.39 o 
  -6  13   7      135.73      112.57      6.41 o 
  -5  13   7      346.05      386.06     19.30 o 
  -4  13   7        2.85        0.31      1.10 o 
  -3  13   7       47.60       31.28      3.65 o 
  -2  13   7       33.05       27.22      3.38 o 
  -1  13   7       19.90       20.16      6.26 o 
   0  13   7      159.76      184.31     17.10 o 
   1  13   7       13.72        9.23      4.16 o 
   2  13   7       82.57       94.99     11.07 o 
   3  13   7        4.87        0.35      1.59 o 
   4  13   7       61.22       64.15      6.56 o 
  -3  14   7      312.53      261.52     14.31 o 
  -2  14   7      372.75      439.31     20.06 o 
  -1  14   7      456.20      431.68     20.07 o 
   0  14   7      111.46      120.78     10.14 o 
 -15   0   8        5.00        2.72      2.31 o 
 -14   0   8        1.54        6.91      4.56 o 
 -13   0   8      357.43      394.80     25.85 o 
 -12   0   8       11.45        8.85      3.80 o 
 -11   0   8      207.10      234.34     20.27 o 
 -10   0   8      589.84      545.78     28.36 o 
  -9   0   8     2667.24     2717.03    154.65 o 
  -8   0   8       15.06       18.47      4.78 o 
  -7   0   8      232.91      299.26     12.59 o 
  -6   0   8       52.20      131.02     11.09 o 
  -5   0   8      125.66      108.83      6.72 o 
  -4   0   8    11779.65    12363.31    174.17 o 
  -3   0   8      611.16      539.27     18.11 o 
  -2   0   8     2601.10     2459.19     44.11 o 
  -1   0   8      315.54      193.99      9.53 o 
   0   0   8    20502.49    18967.00    246.93 o 
   1   0   8      575.35      688.86     20.35 o 
   2   0   8     1136.97     1364.52     32.74 o 
   3   0   8     5292.54     5541.18     91.13 o 
   4   0   8     3123.62     2685.85     81.34 o 
   5   0   8       22.30       27.24      8.41 o 
   6   0   8      570.75      454.84     33.48 o 
   7   0   8      546.60      513.04     22.95 o 
   8   0   8      216.49      184.35     15.13 o 
   9   0   8     2880.43     3018.51     84.21 o 
  10   0   8       52.38       55.00     10.37 o 
  11   0   8     1230.42     1160.20     43.28 o 
  12   0   8      389.34      394.36     23.47 o 
  13   0   8       13.66       14.92      3.67 o 
 -15   1   8        2.01        3.04      2.20 o 
 -14   1   8       14.07       13.04      3.59 o 
 -13   1   8      404.19      439.79     19.49 o 
 -12   1   8       40.40       26.95      4.77 o 
 -11   1   8     1365.02     1393.83     37.27 o 
 -10   1   8      343.77      345.48     10.98 o 
  -9   1   8       18.44        5.76      2.69 o 
  -8   1   8      298.87      341.02     13.21 o 
  -7   1   8      701.95      752.71     14.97 o 
  -6   1   8      100.64      109.53      5.47 o 
  -5   1   8      731.95      723.14     18.95 o 
  -4   1   8       12.09        4.74      1.49 o 
  -3   1   8      796.33      823.82     18.04 o 
  -2   1   8       21.84       22.46      2.23 o 
  -1   1   8      303.24      288.18      8.07 o 
   0   1   8     1628.78     1804.14     37.38 o 
   1   1   8      583.87      623.47     13.57 o 
   2   1   8      908.56      939.85     20.96 o 
   3   1   8     2440.88     2220.77     48.73 o 
   4   1   8     1642.50     1578.96    129.53 o 
   5   1   8      368.83      368.97     23.26 o 
   6   1   8      305.99      277.17     43.03 o 
   7   1   8      992.51     1001.14     27.43 o 
   8   1   8      185.74      204.23      9.52 o 
   9   1   8      355.94      364.87     18.81 o 
  10   1   8      284.74      307.03     16.46 o 
  11   1   8      231.72      221.59     19.24 o 
  12   1   8      291.29      310.31     11.46 o 
  13   1   8       12.16       12.09      3.53 o 
 -15   2   8      261.30      328.12     12.56 o 
 -14   2   8       24.43       34.94      5.22 o 
 -13   2   8        1.42        3.00      2.74 o 
 -12   2   8     1203.58     1443.82    105.36 o 
 -11   2   8      440.10      489.10     22.31 o 
 -10   2   8     2681.79     3027.54     59.56 o 
  -9   2   8      206.86      198.37      8.67 o 
  -8   2   8     2663.34     2682.93    116.90 o 
  -7   2   8      342.12      434.63     20.88 o 
  -6   2   8       25.01        4.41      2.09 o 
  -5   2   8     1035.74     1188.94     32.97 o 
  -4   2   8     5384.24     6407.39    279.22 o 
  -3   2   8     1737.76     1805.47     27.37 o 
  -2   2   8       72.53       54.20      2.89 o 
  -1   2   8      414.35      341.51      7.59 o 
   0   2   8     3591.01     3522.24     60.33 o 
   1   2   8     2695.30     2699.45     34.92 o 
   2   2   8     5188.97     5575.82     49.37 o 
   3   2   8     2107.25     2059.67     47.47 o 
   4   2   8       35.78       17.93      3.64 o 
   5   2   8      182.37      187.09     12.75 o 
   6   2   8      459.38      506.56     19.11 o 
   7   2   8     3366.72     3548.17     65.14 o 
   8   2   8     1023.91     1134.75     50.12 o 
   9   2   8      174.74      166.14     19.66 o 
  10   2   8        0.01        4.36      5.03 o 
  11   2   8      744.46      723.27     24.42 o 
  12   2   8      354.81      351.55     14.79 o 
  13   2   8        1.62        1.37      1.76 o 
 -15   3   8      557.68      776.69     83.01 o 
 -14   3   8       41.06       37.07      5.12 o 
 -13   3   8      107.36       81.49      9.31 o 
 -12   3   8       61.40       50.54      5.34 o 
 -11   3   8     1181.95     1317.31    104.26 o 
 -10   3   8       19.76       11.08      2.67 o 
  -9   3   8     4057.58     4224.06     66.48 o 
  -8   3   8        1.95        3.88      1.42 o 
  -7   3   8     3087.21     3319.29    205.83 o 
  -6   3   8      380.37      431.36     20.96 o 
  -5   3   8     3055.88     3398.09    127.27 o 
  -4   3   8      989.15     1249.73    164.83 o 
  -3   3   8      180.06      362.49     60.02 o 
  -2   3   8     4841.03     4870.89    278.47 o 
  -1   3   8     2515.38     2462.65     57.81 o 
   0   3   8      198.95      259.86      9.33 o 
   1   3   8      468.25      430.41     18.36 o 
   2   3   8      227.79      212.79     13.34 o 
   3   3   8     3672.26     3545.97     69.46 o 
   4   3   8       50.11       51.31      7.21 o 
   5   3   8     1070.19      968.41     88.61 o 
   6   3   8       65.91       59.29     12.89 o 
   7   3   8       89.24      116.39      9.70 o 
   8   3   8      500.99      595.02     36.35 o 
   9   3   8      151.64      148.00     18.33 o 
  10   3   8       23.37       46.62     11.77 o 
  11   3   8       14.10       11.83      4.95 o 
  12   3   8      174.79      205.81     11.34 o 
  13   3   8        0.63        3.09      1.36 o 
 -15   4   8      249.31      312.57     15.01 o 
 -14   4   8      116.20      139.33      9.08 o 
 -13   4   8      203.72      222.54     16.54 o 
 -12   4   8       86.80       93.02      7.66 o 
 -11   4   8     1552.16     1617.96     41.81 o 
 -10   4   8       71.89       90.80      9.41 o 
  -9   4   8      661.75      582.34     31.98 o 
  -8   4   8        1.08        0.47      2.12 o 
  -7   4   8      403.46      517.08     29.76 o 
  -6   4   8      587.56      748.79     33.21 o 
  -5   4   8     1934.45     2403.13     61.89 o 
  -4   4   8      235.23      372.97     20.01 o 
  -3   4   8     2393.95     3321.99     68.51 o 
  -2   4   8       92.17      110.04      9.67 o 
  -1   4   8      193.66      180.37     11.72 o 
   0   4   8       19.37       10.43      3.16 o 
   1   4   8       30.44       34.87      5.38 o 
   2   4   8       62.05      106.42      9.51 o 
   3   4   8       69.80      153.54     11.84 o 
   4   4   8     1028.26      936.59     32.76 o 
   5   4   8       29.13       45.98      4.61 o 
   6   4   8      453.06      464.09     23.97 o 
   7   4   8      269.29      295.60     16.74 o 
   8   4   8      514.38      502.03     33.58 o 
   9   4   8      263.39      301.68     25.91 o 
  10   4   8      335.20      365.11     27.04 o 
  11   4   8        4.47       90.35     13.59 o 
  12   4   8      392.08      362.89     14.07 o 
 -14   5   8       16.44       10.24      3.32 o 
 -13   5   8      374.81      326.71     12.28 o 
 -12   5   8      555.58      524.66     21.81 o 
 -11   5   8     1312.08     1213.99     36.29 o 
 -10   5   8      261.09      243.01     16.18 o 
  -9   5   8      965.12      934.43     44.70 o 
  -8   5   8      340.66      282.43     12.74 o 
  -7   5   8     1942.21     1958.54     41.42 o 
  -6   5   8      152.69      148.41     15.51 o 
  -5   5   8       51.47      106.78     12.82 o 
  -4   5   8     2143.43     1902.72     59.53 o 
  -3   5   8      693.23      621.88     27.66 o 
  -2   5   8        6.42        7.32      2.89 o 
  -1   5   8      695.85      613.15     24.39 o 
   0   5   8     5267.50     5330.67     94.56 o 
   1   5   8     1969.40     1845.53     46.51 o 
   2   5   8      810.00      797.72     28.94 o 
   3   5   8       65.98       35.91      5.97 o 
   4   5   8     5011.96     5007.65     57.56 o 
   5   5   8     1312.05     1236.99     22.17 o 
   6   5   8       43.74       48.71      4.76 o 
   7   5   8      554.75      544.51     32.43 o 
   8   5   8     1342.88     1228.82     31.05 o 
   9   5   8      641.46      710.26     39.32 o 
  10   5   8       49.45       80.14     12.00 o 
  11   5   8       37.64       29.77      4.67 o 
  12   5   8      123.40      142.38     10.29 o 
 -14   6   8      116.76      104.45      8.83 o 
 -13   6   8       11.27       14.62      3.36 o 
 -12   6   8       21.64       23.11      6.30 o 
 -11   6   8        5.97        7.80      3.83 o 
 -10   6   8      354.60      346.16     19.24 o 
  -9   6   8      459.07      398.62     20.80 o 
  -8   6   8       86.39       81.09      7.11 o 
  -7   6   8     2706.00     2717.99     46.91 o 
  -6   6   8       65.02       84.06      6.89 o 
  -5   6   8      464.44      564.70     32.03 o 
  -4   6   8      324.83      329.18     21.10 o 
  -3   6   8       20.24       10.64      4.18 o 
  -2   6   8       40.11       60.06      8.41 o 
  -1   6   8      130.76      121.46     11.35 o 
   0   6   8     1431.04     1332.45     39.35 o 
   1   6   8     4697.59     4585.53     87.99 o 
   2   6   8      558.18      558.16     24.84 o 
   3   6   8     2159.34     1924.99     31.42 o 
   4   6   8      114.30      110.83      6.21 o 
   5   6   8      171.36      175.57      8.14 o 
   6   6   8       40.06       32.04      5.04 o 
   7   6   8      357.73      323.68     16.09 o 
   8   6   8      407.34      460.17     30.86 o 
   9   6   8       11.20       10.28      5.46 o 
  10   6   8       12.44       11.43      2.79 o 
  11   6   8        3.72        0.39      1.44 o 
 -13   7   8       74.76       67.15      5.65 o 
 -12   7   8       10.35       15.54      5.22 o 
 -11   7   8      483.26      489.56     30.48 o 
 -10   7   8       59.91       83.88     13.13 o 
  -9   7   8      600.84      601.00     36.48 o 
  -8   7   8       56.44       95.89     14.41 o 
  -7   7   8     1980.76     2038.59     67.30 o 
  -6   7   8      723.73      607.10     23.96 o 
  -5   7   8     1519.23     1571.92     55.75 o 
  -4   7   8       21.04        7.84      2.25 o 
  -3   7   8      628.31      603.28     20.73 o 
  -2   7   8      460.45      525.08     18.72 o 
  -1   7   8      248.22      179.04     10.40 o 
   0   7   8     1032.63      948.61     20.44 o 
   1   7   8      509.16      449.99     12.03 o 
   2   7   8       13.63       10.59      1.68 o 
   3   7   8      924.10      968.17     19.31 o 
   4   7   8      994.66      897.78     18.92 o 
   5   7   8      504.71      473.76     16.68 o 
   6   7   8      105.12      102.03      9.09 o 
   7   7   8       36.81       27.24      4.69 o 
   8   7   8      207.46      179.99     18.30 o 
   9   7   8       34.07       29.68      5.02 o 
  10   7   8        8.60        8.86      2.22 o 
  11   7   8        1.29        1.00      1.56 o 
 -13   8   8        0.36        0.70      1.17 o 
 -12   8   8     1061.22      915.21     34.29 o 
 -11   8   8       92.47       87.27     11.73 o 
 -10   8   8       12.33       15.46      6.73 o 
  -9   8   8        7.34       12.94      5.86 o 
  -8   8   8       10.42       15.33      5.18 o 
  -7   8   8      332.71      380.57     27.88 o 
  -6   8   8       45.65       45.51      9.55 o 
  -5   8   8       78.32       48.83      6.33 o 
  -4   8   8     1356.09     1194.53     55.25 o 
  -3   8   8      166.29      153.48      7.86 o 
  -2   8   8     1402.69     1417.16     27.74 o 
  -1   8   8      119.64      114.46      6.24 o 
   0   8   8      323.09      268.31      9.67 o 
   1   8   8      523.90      449.19     11.40 o 
   2   8   8      246.26      244.04      8.45 o 
   3   8   8       21.91        8.01      1.72 o 
   4   8   8     1094.84     1084.94     25.83 o 
   5   8   8      384.82      481.04     16.88 o 
   6   8   8       62.44       53.30      5.46 o 
   7   8   8       16.49       12.43      3.69 o 
   8   8   8      243.42      235.17     13.07 o 
   9   8   8      263.77      256.15     20.87 o 
  10   8   8      404.78      367.83     48.26 o 
 -12   9   8        4.17        3.00      2.05 o 
 -11   9   8        4.16        4.87      1.67 o 
 -10   9   8      141.47      160.37     15.96 o 
  -9   9   8      102.57       85.47     12.43 o 
  -8   9   8      265.32      245.42     21.69 o 
  -7   9   8      646.07      618.49     34.94 o 
  -6   9   8      127.35      148.06     16.22 o 
  -5   9   8      714.61      661.34     33.52 o 
  -4   9   8       71.36       47.83      8.72 o 
  -3   9   8      922.65      939.24     24.54 o 
  -2   9   8     2589.33     2644.01     48.27 o 
  -1   9   8      173.21      171.25      9.12 o 
   0   9   8      812.08      779.39     20.44 o 
   1   9   8        1.09        0.60      1.80 o 
   2   9   8      105.21      119.79      8.15 o 
   3   9   8      357.38      335.47     12.28 o 
   4   9   8        3.68        2.90      3.16 o 
   5   9   8       22.76       27.08      4.63 o 
   6   9   8      118.33      127.34     14.41 o 
   7   9   8       11.96       19.31      5.26 o 
   8   9   8      156.87      164.74     13.53 o 
   9   9   8      340.68      334.75     21.47 o 
 -11  10   8       35.69       23.88      4.44 o 
 -10  10   8      131.64      130.67      7.86 o 
  -9  10   8       22.48       28.05      5.09 o 
  -8  10   8      706.01      666.66     22.41 o 
  -7  10   8      272.72      284.27     14.97 o 
  -6  10   8      204.86      201.48     12.76 o 
  -5  10   8      380.74      349.62     16.89 o 
  -4  10   8     4630.26     5090.45    112.22 o 
  -3  10   8       71.96       68.68     11.13 o 
  -2  10   8      462.59      474.21     27.10 o 
  -1  10   8       95.81       65.46      7.82 o 
   0  10   8     1107.96     1211.76     23.02 o 
   1  10   8       78.65       71.75      5.47 o 
   2  10   8      865.20      918.19     20.67 o 
   3  10   8      331.20      354.75     12.43 o 
   4  10   8      120.61      154.60      9.27 o 
   5  10   8      417.58      415.74     25.10 o 
   6  10   8      249.49      223.36     17.21 o 
   7  10   8       83.19      103.68     10.62 o 
   8  10   8       58.63       51.76      4.87 o 
  -9  11   8       28.91       27.58      4.21 o 
  -8  11   8        0.81        2.40      2.25 o 
  -7  11   8       54.47       42.79      5.05 o 
  -6  11   8       57.55       55.23      6.02 o 
  -5  11   8      180.96      198.25     17.50 o 
  -4  11   8      730.70      818.64     37.80 o 
  -3  11   8        8.36        1.25      3.22 o 
  -2  11   8      651.83      726.53     36.03 o 
  -1  11   8      617.14      614.78     18.85 o 
   0  11   8        9.68        2.63      1.88 o 
   1  11   8       47.93       47.95      6.24 o 
   2  11   8       22.25       17.72      3.22 o 
   3  11   8      220.58      223.13     10.82 o 
   4  11   8       34.62       28.41      4.58 o 
   5  11   8      169.84      196.24     15.32 o 
   6  11   8        3.93        8.18      2.87 o 
   7  11   8        2.97        4.46      1.65 o 
  -8  12   8      257.95      253.26     13.02 o 
  -7  12   8        3.92       15.65      4.22 o 
  -6  12   8      198.41      227.28     15.65 o 
  -5  12   8      509.96      631.48     28.35 o 
  -4  12   8      111.57      142.85     13.89 o 
  -3  12   8       16.35       23.12      4.00 o 
  -2  12   8      114.06      115.71      8.78 o 
  -1  12   8      197.80      225.62     12.43 o 
   0  12   8      763.15      898.88     21.98 o 
   1  12   8        9.33        4.02      1.91 o 
   2  12   8      209.39      238.61     10.26 o 
   3  12   8      598.80      624.79     20.25 o 
   4  12   8       23.21       17.50      2.99 o 
   5  12   8        3.91        7.79      2.21 o 
   6  12   8        1.70        0.75      1.88 o 
  -6  13   8       98.24       91.34      5.58 o 
  -5  13   8        0.99        1.41      0.96 o 
  -4  13   8      104.59      123.48      6.89 o 
  -3  13   8      124.07      104.21      5.79 o 
  -2  13   8      290.06      273.49     11.97 o 
  -1  13   8      370.47      385.97     23.94 o 
   0  13   8       67.45       91.38     11.84 o 
   1  13   8        9.95        7.79      3.71 o 
   2  13   8      106.49      115.72     11.05 o 
 -15   1   9      164.71      161.69      8.95 o 
 -14   1   9     1041.14     1167.01     29.92 o 
 -13   1   9        0.27        2.17      4.83 o 
 -12   1   9      637.92      741.27     26.61 o 
 -11   1   9        5.00        2.45      3.51 o 
 -10   1   9      191.05      195.98      7.99 o 
  -9   1   9      210.97      236.94      8.44 o 
  -8   1   9     4775.31     4573.19     85.23 o 
  -7   1   9       57.01      110.84      6.39 o 
  -6   1   9     3101.41     3289.27     57.88 o 
  -5   1   9     1758.25     1968.09     28.83 o 
  -4   1   9       60.87       31.16      2.99 o 
  -3   1   9     1168.68     1275.78     18.56 o 
  -2   1   9      140.18      195.95      7.20 o 
  -1   1   9      255.07      285.47     30.75 o 
   0   1   9     9425.14     8803.41     89.66 o 
   1   1   9     1079.70      978.16     18.77 o 
   2   1   9     1055.32     1094.95     20.99 o 
   3   1   9       53.13       60.99      4.82 o 
   4   1   9      271.88      250.07     10.62 o 
   5   1   9       40.17       88.31      9.62 o 
   6   1   9       63.91       76.36      6.18 o 
   7   1   9       22.15       38.65      3.82 o 
   8   1   9     4960.13     4772.44     82.93 o 
   9   1   9       99.20      111.56     10.18 o 
  10   1   9      329.95      327.44     16.35 o 
  11   1   9       63.26       73.92     10.50 o 
  12   1   9      144.26      111.13      9.05 o 
 -15   2   9      202.70      215.22     10.06 o 
 -14   2   9       84.80       85.70      7.74 o 
 -13   2   9      181.42      169.62     12.31 o 
 -12   2   9       66.99       96.55      7.56 o 
 -11   2   9       91.69      107.46      8.08 o 
 -10   2   9     1032.55     1032.27     22.67 o 
  -9   2   9     1276.82     1313.09     23.46 o 
  -8   2   9      195.29      180.77      6.89 o 
  -7   2   9       24.20        9.73      2.42 o 
  -6   2   9      237.65      312.54     10.70 o 
  -5   2   9      331.75      412.71     15.24 o 
  -4   2   9      983.61     1119.40     79.80 o 
  -3   2   9    12643.60    13018.67    286.22 o 
  -2   2   9      566.68      462.57     10.88 o 
  -1   2   9       28.74       41.77      3.22 o 
   0   2   9     2443.54     2563.30     27.77 o 
   1   2   9     4995.43     5176.16     47.38 o 
   2   2   9      689.99      782.99     36.82 o 
   3   2   9       42.59        7.04      1.69 o 
   4   2   9       19.55        6.27      1.59 o 
   5   2   9      206.82      217.99     15.76 o 
   6   2   9      414.12      452.57     18.47 o 
   7   2   9        3.27        7.95      3.89 o 
   8   2   9        2.69       -3.59      4.84 o 
   9   2   9      678.10      685.41     38.53 o 
  10   2   9        5.66        3.10      3.33 o 
  11   2   9        1.28        8.76      3.09 o 
  12   2   9      454.71      426.98     17.88 o 
 -15   3   9      840.45     1041.64     31.41 o 
 -14   3   9      195.85      219.89     25.46 o 
 -13   3   9      291.32      302.21     32.77 o 
 -12   3   9      377.82      426.12     23.26 o 
 -11   3   9     1008.33     1077.55     39.12 o 
 -10   3   9       15.65       14.20      4.22 o 
  -9   3   9      153.25      138.21      8.90 o 
  -8   3   9     3191.36     3305.57     57.54 o 
  -7   3   9      621.83      671.75     26.69 o 
  -6   3   9       51.22       49.27     14.97 o 
  -5   3   9       70.52       79.23      5.83 o 
  -4   3   9     1696.13     1799.03     30.35 o 
  -3   3   9      850.88      836.12     22.76 o 
  -2   3   9     5682.97     5897.05    241.53 o 
  -1   3   9      731.52      826.09     23.09 o 
   0   3   9     2259.43     2017.71     39.94 o 
   1   3   9      101.25      118.53      6.25 o 
   2   3   9      417.09      532.21     22.53 o 
   3   3   9     1467.97     1384.68     39.83 o 
   4   3   9     1332.78     1207.78     38.43 o 
   5   3   9       33.10       32.63      4.68 o 
   6   3   9       79.15       84.97      7.77 o 
   7   3   9        8.23        7.92      3.37 o 
   8   3   9      277.21      299.53     25.22 o 
   9   3   9       87.43      106.66     15.30 o 
  10   3   9        6.20        7.66      5.33 o 
  11   3   9        1.33       11.12      4.74 o 
  12   3   9      678.17      631.64     29.58 o 
 -15   4   9      391.20      505.99     19.01 o 
 -14   4   9      198.53      197.25     17.26 o 
 -13   4   9      184.23      227.91     13.27 o 
 -12   4   9       80.69       99.93      7.93 o 
 -11   4   9     2858.06     3278.87    104.47 o 
 -10   4   9      108.38      111.99     10.89 o 
  -9   4   9        1.12       -0.48      2.07 o 
  -8   4   9      977.85      904.01     28.00 o 
  -7   4   9     1736.46     1682.55     37.72 o 
  -6   4   9      163.67      173.62     16.11 o 
  -5   4   9     1145.24     1622.57     49.33 o 
  -4   4   9     1625.19     2533.22     60.32 o 
  -3   4   9     1794.74     1808.59     47.95 o 
  -2   4   9      139.06      152.90     12.16 o 
  -1   4   9     2534.03     2472.61     54.40 o 
   0   4   9     2708.09     2859.47     61.15 o 
   1   4   9     1175.55     1198.90     36.29 o 
   2   4   9      190.28      197.05     13.78 o 
   3   4   9     1503.85     1254.74     38.78 o 
   4   4   9      297.75      250.92     16.96 o 
   5   4   9     2040.92     1965.57     40.23 o 
   6   4   9      100.29       84.70      7.89 o 
   7   4   9      250.28      292.06     14.40 o 
   8   4   9        6.68        5.22      5.91 o 
   9   4   9      227.33      297.09     25.36 o 
  10   4   9      370.85      413.20     27.58 o 
  11   4   9      354.43      336.33     22.35 o 
  12   4   9        1.05        6.94      2.99 o 
 -14   5   9      184.40      189.71     13.33 o 
 -13   5   9      108.14      124.29      9.10 o 
 -12   5   9      393.03      383.38     14.83 o 
 -11   5   9       90.09      117.52     15.84 o 
 -10   5   9        7.33        3.62      5.41 o 
  -9   5   9      118.77       87.80      9.62 o 
  -8   5   9      121.89       92.69      7.40 o 
  -7   5   9      499.93      532.98     17.96 o 
  -6   5   9        6.87        5.36      2.72 o 
  -5   5   9      313.41      449.61     26.32 o 
  -4   5   9       11.67       17.72      5.37 o 
  -3   5   9       16.66       15.02      4.51 o 
  -2   5   9     1307.90     1513.00     44.46 o 
  -1   5   9      890.83      799.14     29.43 o 
   0   5   9      374.70      362.34     19.37 o 
   1   5   9       14.27       15.99      4.31 o 
   2   5   9        0.32        1.99      2.98 o 
   3   5   9     2302.16     2273.11     56.62 o 
   4   5   9       49.06       42.80      3.76 o 
   5   5   9     1081.25     1014.76     22.42 o 
   6   5   9      221.08      249.96     13.98 o 
   7   5   9       73.56       76.95      9.20 o 
   8   5   9        0.13        0.99      2.08 o 
   9   5   9        0.66        4.83      4.84 o 
  10   5   9      110.98      122.16     14.37 o 
  11   5   9      136.87      131.01      8.62 o 
 -14   6   9      257.90      197.80     11.75 o 
 -13   6   9      123.77      121.63      8.29 o 
 -12   6   9       70.21       72.38      7.49 o 
 -11   6   9      707.27      817.62     41.79 o 
 -10   6   9     1146.71     1219.64     69.83 o 
  -9   6   9        0.44       -0.69      3.70 o 
  -8   6   9      285.04      238.47     15.53 o 
  -7   6   9      837.47      798.09     32.26 o 
  -6   6   9      606.95      610.06     23.40 o 
  -5   6   9      690.73      906.74    171.28 o 
  -4   6   9      723.43      716.31     32.37 o 
  -3   6   9     6590.76     5890.11    112.65 o 
  -2   6   9       68.06       42.46      7.29 o 
  -1   6   9        2.39        6.73      3.05 o 
   0   6   9      268.65      271.06     17.19 o 
   1   6   9     2369.17     2238.32     56.74 o 
   2   6   9        2.04        1.51      2.31 o 
   3   6   9     1803.42     1722.84     23.42 o 
   4   6   9      365.79      292.81     10.52 o 
   5   6   9     2591.10     2372.44     33.39 o 
   6   6   9       96.39       63.45      7.27 o 
   7   6   9      134.78      135.73     10.11 o 
   8   6   9       67.52       57.04     10.52 o 
   9   6   9        3.19        6.76      4.52 o 
  10   6   9       50.07       47.94      5.38 o 
  11   6   9      344.55      284.53     10.68 o 
 -13   7   9       40.70       44.66      4.47 o 
 -12   7   9      342.76      376.69     15.74 o 
 -11   7   9        6.24        6.76      4.51 o 
 -10   7   9      308.39      372.30     27.84 o 
  -9   7   9       10.76        0.72      5.52 o 
  -8   7   9     4089.76     3775.28     99.05 o 
  -7   7   9     1130.45      987.57     45.24 o 
  -6   7   9        8.20       14.78      4.10 o 
  -5   7   9      198.56      195.62     12.77 o 
  -4   7   9        1.83        2.17      4.13 o 
  -3   7   9      565.16      538.00     16.00 o 
  -2   7   9      529.25      499.27     15.32 o 
  -1   7   9      968.69      932.01     21.97 o 
   0   7   9      112.57       86.19      5.35 o 
   1   7   9      491.71      470.61     11.44 o 
   2   7   9     2423.30     2265.63     31.18 o 
   3   7   9      192.21      152.16      7.54 o 
   4   7   9     1135.44     1080.81     21.85 o 
   5   7   9       59.46       59.84      5.14 o 
   6   7   9       25.22       17.35      2.80 o 
   7   7   9      258.64      235.70     10.92 o 
   8   7   9      300.82      331.85     16.12 o 
   9   7   9       86.59       81.73      8.26 o 
  10   7   9      184.86      166.29     10.89 o 
 -12   8   9      519.38      457.35     15.25 o 
 -11   8   9      219.97      204.62     10.97 o 
 -10   8   9      118.70      106.08     14.52 o 
  -9   8   9       18.57       18.46      6.59 o 
  -8   8   9      250.69      234.90     22.00 o 
  -7   8   9      490.33      451.81     30.47 o 
  -6   8   9     1498.87     1373.14     51.97 o 
  -5   8   9      240.70      198.57     17.81 o 
  -4   8   9      841.50      757.80     36.18 o 
  -3   8   9       14.75       11.34      2.38 o 
  -2   8   9     2026.52     1795.28     32.20 o 
  -1   8   9     1539.71     1470.37     24.27 o 
   0   8   9      317.08      258.08      9.72 o 
   1   8   9      213.87      225.59      8.22 o 
   2   8   9        5.77        2.64      1.52 o 
   3   8   9        1.93        2.29      1.51 o 
   4   8   9      545.38      542.60     17.92 o 
   5   8   9       52.88       34.95      5.29 o 
   6   8   9       22.85       52.83      5.40 o 
   7   8   9        0.53        3.58      2.33 o 
   8   8   9       72.07       71.07      6.84 o 
   9   8   9      217.16      203.96     11.25 o 
  10   8   9        3.75        5.03      2.12 o 
 -12   9   9       26.23       28.88      4.57 o 
 -11   9   9      118.69      104.62      6.72 o 
 -10   9   9      165.06      174.19     11.65 o 
  -9   9   9      268.31      225.71     19.87 o 
  -8   9   9       10.76        7.89      6.91 o 
  -7   9   9       31.45       32.93      8.12 o 
  -6   9   9      443.94      418.92     27.26 o 
  -5   9   9      860.55      815.24     41.83 o 
  -4   9   9     2385.48     2440.87     70.34 o 
  -3   9   9      948.41     1028.04     30.84 o 
  -2   9   9      793.62      857.08     27.67 o 
  -1   9   9      175.17      151.30      8.72 o 
   0   9   9       48.46       51.45      4.59 o 
   1   9   9      359.16      399.14     12.89 o 
   2   9   9       79.24       85.68      7.23 o 
   3   9   9        7.78        2.64      1.73 o 
   4   9   9     1040.89     1086.08     25.49 o 
   5   9   9      564.38      609.36     21.80 o 
   6   9   9      346.20      332.12     22.33 o 
   7   9   9        0.33       -1.15      2.83 o 
   8   9   9      189.54      221.31     14.83 o 
   9   9   9      131.77      129.28     15.86 o 
 -11  10   9        6.38        1.43      1.76 o 
 -10  10   9      262.45      235.37     10.20 o 
  -9  10   9      671.24      598.45     21.29 o 
  -8  10   9       39.88       42.31      5.29 o 
  -7  10   9      176.88      169.41     11.16 o 
  -6  10   9     1540.68     1528.80     41.09 o 
  -5  10   9      531.70      526.34     30.18 o 
  -4  10   9      268.23      287.88     22.98 o 
  -3  10   9       97.82      105.04     13.36 o 
  -2  10   9       36.02       34.64      5.77 o 
  -1  10   9        9.23        8.14      2.66 o 
   0  10   9        0.60        2.30      1.60 o 
   1  10   9       42.56       47.21      4.98 o 
   2  10   9      854.95      867.59     19.83 o 
   3  10   9      226.29      218.26      9.46 o 
   4  10   9        1.73        2.55      2.39 o 
   5  10   9      152.78      140.70     13.83 o 
   6  10   9     1295.64     1515.64     45.47 o 
   7  10   9       34.47       42.06      6.40 o 
   8  10   9       64.98       63.95      4.81 o 
  -9  11   9        0.16        0.08      1.25 o 
  -8  11   9      244.27      222.02     10.22 o 
  -7  11   9       45.49       46.50      5.03 o 
  -6  11   9      783.87      893.98     35.98 o 
  -5  11   9       53.21       42.33      8.29 o 
  -4  11   9        7.97       -0.85      3.77 o 
  -3  11   9      348.75      434.13     27.15 o 
  -2  11   9       14.24       26.00      5.02 o 
  -1  11   9       37.85       44.95      5.06 o 
   0  11   9      413.89      501.72     16.77 o 
   1  11   9        0.60       -0.99      1.82 o 
   2  11   9      165.23      156.98      9.25 o 
   3  11   9       35.49       34.18      4.12 o 
   4  11   9      899.66      952.43     36.16 o 
   5  11   9       11.86       22.75      5.36 o 
   6  11   9        3.63        7.86      3.04 o 
   7  11   9       68.03       59.24      4.44 o 
  -8  12   9       61.57       54.92      5.63 o 
  -7  12   9      522.40      568.11     22.13 o 
  -6  12   9      127.60      127.02     11.27 o 
  -5  12   9      256.76      268.89     17.69 o 
  -4  12   9      314.51      340.63     14.66 o 
  -3  12   9      759.74      904.93     25.38 o 
  -2  12   9       85.96      101.38      8.24 o 
  -1  12   9       29.90       37.93      6.45 o 
   0  12   9        4.87        4.17      3.15 o 
   1  12   9       78.73       78.38      5.95 o 
   2  12   9      293.83      293.29     10.97 o 
   3  12   9       17.55       10.47      4.48 o 
   4  12   9        9.18        7.17      2.67 o 
   5  12   9        8.95        6.50      1.93 o 
  -6  13   9      107.80       90.36      7.01 o 
  -5  13   9       79.34       79.48      6.90 o 
  -4  13   9      336.72      329.12     15.59 o 
  -3  13   9      205.52      203.98      9.81 o 
  -2  13   9       12.45        5.88      2.14 o 
  -1  13   9      121.87      142.12      8.22 o 
   0  13   9      212.23      192.19     17.07 o 
   1  13   9       23.59       17.97      3.89 o 
 -15   0  10     3413.78     3908.00     76.78 o 
 -14   0  10      122.88      211.26     17.32 o 
 -13   0  10     2932.32     3121.85     80.10 o 
 -12   0  10       22.17       20.37     10.38 o 
 -11   0  10      196.51      235.96     20.59 o 
 -10   0  10       36.96       24.48      4.18 o 
  -9   0  10     3002.10     3153.22     64.97 o 
  -8   0  10        3.49        8.73      2.95 o 
  -7   0  10     2732.78     2620.55     63.58 o 
  -6   0  10     5279.44     5726.91     74.27 o 
  -5   0  10       78.81      103.45      7.04 o 
  -4   0  10      464.14      429.89     18.67 o 
  -3   0  10      801.38      732.04     24.00 o 
  -2   0  10     2233.31     2153.19     44.04 o 
  -1   0  10     1536.01     1621.15     36.78 o 
   0   0  10     8678.31     8204.68    121.97 o 
   1   0  10     5454.68     5080.76     84.26 o 
   2   0  10      151.59      110.10      9.06 o 
   3   0  10      541.38      657.40     24.52 o 
   4   0  10      218.11      224.34     14.58 o 
   5   0  10      253.38      231.15     25.08 o 
   6   0  10      863.30      950.19     46.14 o 
   7   0  10      627.76      531.56     19.89 o 
   8   0  10     1910.67     1853.46     62.71 o 
   9   0  10      506.55      498.17     30.24 o 
  10   0  10     2316.61     2216.10     63.60 o 
  11   0  10      405.52      340.96     19.40 o 
  12   0  10       89.50       81.73      8.50 o 
 -15   1  10      141.52      190.56      9.60 o 
 -14   1  10        2.17        4.05      2.84 o 
 -13   1  10       29.15       29.67      5.44 o 
 -12   1  10      169.43      190.37     13.34 o 
 -11   1  10        4.01        5.44      2.36 o 
 -10   1  10     2614.30     2616.72     60.69 o 
  -9   1  10       38.55       23.60      2.78 o 
  -8   1  10      702.70      694.57     13.88 o 
  -7   1  10       94.02      121.88      6.92 o 
  -6   1  10      411.96      390.79     12.87 o 
  -5   1  10       44.50       36.03      3.42 o 
  -4   1  10      371.67      397.37     10.61 o 
  -3   1  10      277.43      326.74      8.96 o 
  -2   1  10     5985.65     6114.33     67.20 o 
  -1   1  10     3545.67     3536.86     85.59 o 
   0   1  10       49.94       48.56      3.89 o 
   1   1  10     2378.52     2323.74     33.74 o 
   2   1  10        5.72       11.78      2.76 o 
   3   1  10     2585.17     2428.06     37.56 o 
   4   1  10     2789.03     2737.33     42.55 o 
   5   1  10      631.48      701.87     17.12 o 
   6   1  10      125.14      119.78      6.50 o 
   7   1  10       46.17       44.77      3.98 o 
   8   1  10       24.83       30.54      5.88 o 
   9   1  10      364.22      375.02     18.26 o 
  10   1  10       26.74       32.95      5.81 o 
  11   1  10      168.86      155.64     13.95 o 
  12   1  10      255.27      254.39     10.26 o 
 -15   2  10      118.18      135.99      7.77 o 
 -14   2  10       60.02       76.95      7.33 o 
 -13   2  10      273.21      295.30     15.89 o 
 -12   2  10      235.97      290.72     13.28 o 
 -11   2  10     1123.35     1140.49     27.09 o 
 -10   2  10     1200.50     1167.19     26.94 o 
  -9   2  10        2.74        7.71      2.02 o 
  -8   2  10     1017.76     1060.40     17.67 o 
  -7   2  10      449.96      452.06     13.78 o 
  -6   2  10        1.84        3.09      1.74 o 
  -5   2  10       30.79       30.34      4.30 o 
  -4   2  10      551.42      539.08     27.70 o 
  -3   2  10     5172.39     5202.22    127.43 o 
  -2   2  10        2.14        4.93      5.42 o 
  -1   2  10      699.29      715.38     17.84 o 
   0   2  10        3.41        9.91      1.92 o 
   1   2  10        8.66       26.97      2.36 o 
   2   2  10      554.85      452.41     12.88 o 
   3   2  10      698.53      810.27     19.00 o 
   4   2  10     2808.14     2979.85     44.40 o 
   5   2  10      200.48      218.42      9.80 o 
   6   2  10     2003.58     2235.04     44.81 o 
   7   2  10      116.21      104.23     13.01 o 
   8   2  10      310.12      335.13     26.38 o 
   9   2  10     4915.95     4781.81    112.26 o 
  10   2  10      107.72      101.77     13.15 o 
  11   2  10        3.01        0.93      1.61 o 
  12   2  10       41.88       35.81      4.13 o 
 -15   3  10        0.87        3.49      2.38 o 
 -14   3  10       13.08       13.71      3.19 o 
 -13   3  10       13.43        3.77      2.75 o 
 -12   3  10      213.80      213.62     13.71 o 
 -11   3  10       19.32       -2.94      2.94 o 
 -10   3  10       91.41       70.68      8.33 o 
  -9   3  10      257.52      233.49     11.49 o 
  -8   3  10       64.20       64.07      6.64 o 
  -7   3  10     1163.19      968.52     27.60 o 
  -6   3  10       27.25       13.93      4.48 o 
  -5   3  10       33.37       56.58      8.59 o 
  -4   3  10     7223.63     7943.21    505.96 o 
  -3   3  10      654.06      689.93     19.24 o 
  -2   3  10     1989.30     2221.90     76.39 o 
  -1   3  10       30.73       14.28      2.47 o 
   0   3  10     2453.87     2437.41     37.32 o 
   1   3  10      220.12      168.51     12.66 o 
   2   3  10      242.17      316.75     17.85 o 
   3   3  10       95.89      163.69     12.99 o 
   4   3  10     5532.34     5715.81     65.80 o 
   5   3  10      598.18      616.42     21.83 o 
   6   3  10     2356.42     2533.94     92.68 o 
   7   3  10        2.05       16.83      6.18 o 
   8   3  10      402.41      409.16     29.10 o 
   9   3  10      510.01      498.59     31.92 o 
  10   3  10      598.39      644.96     33.62 o 
  11   3  10        3.75        3.39      2.78 o 
  12   3  10      522.72      509.74     20.35 o 
 -14   4  10      132.11      189.09     14.09 o 
 -13   4  10      177.15      234.40     10.70 o 
 -12   4  10       20.35       16.30      2.94 o 
 -11   4  10      687.69      741.33     22.03 o 
 -10   4  10       46.30       64.55      8.27 o 
  -9   4  10      440.40      404.30     20.04 o 
  -8   4  10        0.79        4.40      1.94 o 
  -7   4  10       54.99       51.87      5.47 o 
  -6   4  10      215.24      227.61     19.03 o 
  -5   4  10      139.94      170.93     14.96 o 
  -4   4  10      372.95      363.59     21.61 o 
  -3   4  10     3847.02     3984.44     81.40 o 
  -2   4  10      187.11      170.95     13.23 o 
  -1   4  10      317.29      314.25     17.69 o 
   0   4  10      983.26     1055.24     34.91 o 
   1   4  10      107.63       72.22      8.65 o 
   2   4  10      325.68      320.74     19.21 o 
   3   4  10        0.31       10.34      4.85 o 
   4   4  10      189.27      180.13      9.56 o 
   5   4  10      376.88      395.53     16.55 o 
   6   4  10      352.50      294.97     22.39 o 
   7   4  10      207.36      183.02     11.27 o 
   8   4  10        2.67        3.86      3.93 o 
   9   4  10       50.96       46.96      9.80 o 
  10   4  10        0.99        9.39      7.04 o 
  11   4  10       21.12       25.55      5.70 o 
 -14   5  10      189.02      182.68     12.65 o 
 -13   5  10       20.56       39.77      4.98 o 
 -12   5  10      876.61      824.36     36.55 o 
 -11   5  10       50.18       61.58      7.98 o 
 -10   5  10     3741.42     3811.43    139.20 o 
  -9   5  10      169.78      262.13     16.33 o 
  -8   5  10        4.76       16.26      3.92 o 
  -7   5  10      158.55      144.79      9.46 o 
  -6   5  10     2568.59     2707.13     56.97 o 
  -5   5  10       70.45      108.00     13.10 o 
  -4   5  10       64.68       40.47      7.54 o 
  -3   5  10     1297.99     1331.29     43.75 o 
  -2   5  10      148.35      119.41     12.02 o 
  -1   5  10      126.81      124.64     11.73 o 
   0   5  10     1139.86     1040.61     35.80 o 
   1   5  10       91.33      119.74     11.70 o 
   2   5  10       92.98      123.51      8.84 o 
   3   5  10        0.96       10.25      2.30 o 
   4   5  10      258.62      259.44      9.91 o 
   5   5  10     4071.26     3775.56     72.44 o 
   6   5  10        1.09        2.81      2.31 o 
   7   5  10        1.81        3.57      2.47 o 
   8   5  10      179.19      151.57      9.72 o 
   9   5  10      227.11      244.50     21.13 o 
  10   5  10      119.04      137.73     14.70 o 
  11   5  10      374.15      409.98     12.75 o 
 -14   6  10      142.68       84.43      7.02 o 
 -13   6  10       77.89       76.63      6.34 o 
 -12   6  10      279.31      232.80     27.93 o 
 -11   6  10       91.07       73.63     12.31 o 
 -10   6  10        1.99        9.61      5.84 o 
  -9   6  10      770.72      760.25     30.58 o 
  -8   6  10      313.21      335.71     26.01 o 
  -7   6  10       26.94       35.76      6.00 o 
  -6   6  10      228.62      286.75     17.74 o 
  -5   6  10     1486.11     1781.91    431.91 o 
  -4   6  10      305.29      259.23     14.16 o 
  -3   6  10      375.32      403.78     16.34 o 
  -2   6  10      932.47      904.32     35.90 o 
  -1   6  10     1267.06     1151.70     39.92 o 
   0   6  10      512.54      544.32     18.89 o 
   1   6  10       22.85       26.20      3.13 o 
   2   6  10      482.41      502.66     15.48 o 
   3   6  10      127.16       99.37      5.35 o 
   4   6  10      445.87      503.99     14.16 o 
   5   6  10       60.72       76.65      7.88 o 
   6   6  10      247.60      235.78     13.60 o 
   7   6  10      136.66      108.59      8.85 o 
   8   6  10        0.06       -3.13      3.74 o 
   9   6  10       16.59       36.67     19.29 o 
  10   6  10      347.12      381.63     14.16 o 
 -13   7  10      161.44      132.77      7.18 o 
 -12   7  10       12.57       21.07      3.81 o 
 -11   7  10      100.38      116.98     14.26 o 
 -10   7  10      305.11      297.26     25.78 o 
  -9   7  10      170.19      149.03     17.38 o 
  -8   7  10      524.38      529.64     33.73 o 
  -7   7  10      384.99      409.20     28.46 o 
  -6   7  10     3784.31     3719.42    109.03 o 
  -5   7  10        7.46        6.58      2.67 o 
  -4   7  10      147.68      169.74      9.05 o 
  -3   7  10      539.74      503.80     15.82 o 
  -2   7  10        8.60        3.97      1.44 o 
  -1   7  10      204.69      204.39      8.41 o 
   0   7  10     1938.66     1853.16     27.36 o 
   1   7  10     1510.42     1508.20     22.23 o 
   2   7  10     2441.06     2430.56     33.16 o 
   3   7  10      164.26      151.15      7.61 o 
   4   7  10      185.72      173.27      8.57 o 
   5   7  10       12.79        3.19      1.83 o 
   6   7  10      197.77      168.30      9.39 o 
   7   7  10      134.63      155.06      8.61 o 
   8   7  10        1.52        0.30      1.87 o 
   9   7  10      364.93      437.76     16.09 o 
  10   7  10        8.16        5.32      1.66 o 
 -12   8  10        0.18        1.79      3.96 o 
 -11   8  10      388.66      308.32     21.23 o 
 -10   8  10      425.12      389.29     54.42 o 
  -9   8  10       37.92       26.99      7.34 o 
  -8   8  10      160.08      151.82     17.48 o 
  -7   8  10     1651.18     1603.35     58.28 o 
  -6   8  10       60.57       38.08      7.74 o 
  -5   8  10      335.32      301.18     15.58 o 
  -4   8  10      920.69      986.12     40.89 o 
  -3   8  10      922.66      903.74     22.61 o 
  -2   8  10     1596.64     1569.94     31.49 o 
  -1   8  10        0.46       -1.66      1.66 o 
   0   8  10      422.38      406.06     11.29 o 
   1   8  10      970.56      920.32     19.85 o 
   2   8  10      129.08      134.92      8.65 o 
   3   8  10        5.75        4.64      2.09 o 
   4   8  10      485.71      476.63     16.62 o 
   5   8  10      196.61      196.76     12.18 o 
   6   8  10       51.41       38.04      4.41 o 
   7   8  10      555.01      543.63     37.32 o 
   8   8  10       13.62       19.13      4.63 o 
   9   8  10       80.78       77.02      5.49 o 
 -12   9  10      364.17      335.42     15.33 o 
 -11   9  10       11.06        5.76      1.51 o 
 -10   9  10      141.97      147.12      9.06 o 
  -9   9  10       28.16       31.51      4.67 o 
  -8   9  10       20.92       18.21      4.45 o 
  -7   9  10      108.09      113.72     14.38 o 
  -6   9  10       68.64       62.11      7.15 o 
  -5   9  10       64.79       51.79      6.41 o 
  -4   9  10      510.20      491.16     29.33 o 
  -3   9  10      447.65      463.22     20.22 o 
  -2   9  10      688.83      654.09     24.11 o 
  -1   9  10     2124.16     2117.87     35.82 o 
   0   9  10       75.49       72.48      5.43 o 
   1   9  10     1066.53     1056.94     25.05 o 
   2   9  10     1438.97     1461.75     30.03 o 
   3   9  10      541.34      572.82     18.00 o 
   4   9  10        7.23        5.22      1.92 o 
   5   9  10       99.19       96.97      8.11 o 
   6   9  10      515.64      520.57     26.50 o 
   7   9  10      142.64      140.75     12.39 o 
   8   9  10      271.81      245.99     14.27 o 
 -10  10  10        0.23       -2.18      2.64 o 
  -9  10  10      400.95      371.33     14.14 o 
  -8  10  10      248.38      239.08     12.29 o 
  -7  10  10     1094.53     1032.66     28.32 o 
  -6  10  10       16.99       13.97      3.60 o 
  -5  10  10      147.98      179.15     17.05 o 
  -4  10  10      264.27      298.04     22.69 o 
  -3  10  10      764.45      920.30     41.29 o 
  -2  10  10      103.66       96.32      9.20 o 
  -1  10  10      467.15      540.41     14.70 o 
   0  10  10        7.09        7.85      1.73 o 
   1  10  10      751.79      739.38     25.88 o 
   2  10  10        5.66        3.16      1.69 o 
   3  10  10        3.23        4.53      2.27 o 
   4  10  10       12.87        9.75      4.17 o 
   5  10  10      474.21      556.72     26.64 o 
   6  10  10        0.50        3.29      3.00 o 
   7  10  10      362.95      416.71     18.34 o 
  -9  11  10       91.83       71.29      6.38 o 
  -8  11  10      238.82      224.47     24.07 o 
  -7  11  10      330.42      304.53     20.57 o 
  -6  11  10      309.01      319.88     20.55 o 
  -5  11  10      463.91      507.14     27.50 o 
  -4  11  10       83.97       74.69     10.95 o 
  -3  11  10      200.17      233.03     19.58 o 
  -2  11  10      166.78      158.88     11.64 o 
  -1  11  10       36.50       57.46      5.68 o 
   0  11  10      425.94      461.37     25.95 o 
   1  11  10       76.93       95.29      7.25 o 
   2  11  10       49.17       49.43      5.06 o 
   3  11  10       29.38       29.21      4.57 o 
   4  11  10      180.61      192.87     14.75 o 
   5  11  10       12.39       10.00      3.57 o 
   6  11  10      241.53      295.16     14.47 o 
  -7  12  10      257.18      224.67     12.93 o 
  -6  12  10       66.51       76.78      8.55 o 
  -5  12  10       32.26       20.98      3.40 o 
  -4  12  10       16.44       18.52      3.43 o 
  -3  12  10      914.74     1137.35     28.29 o 
  -2  12  10       21.09       21.70      3.98 o 
  -1  12  10        7.20       12.96      4.42 o 
   0  12  10      104.29      137.16     10.02 o 
   1  12  10       74.47       59.48      4.97 o 
   2  12  10        2.00       -1.72      1.72 o 
   3  12  10        0.86        0.71      1.67 o 
   4  12  10      160.68      172.94     11.19 o 
  -5  13  10     1047.46     1101.39     33.06 o 
  -4  13  10      696.76      638.81     16.32 o 
  -3  13  10      111.15      113.73     11.17 o 
  -2  13  10      202.52      198.30     11.14 o 
  -1  13  10      156.84      162.90      9.21 o 
   0  13  10       16.58       28.88      5.76 o 
 -15   1  11      281.42      302.18     17.18 o 
 -14   1  11      737.02      843.78     61.68 o 
 -13   1  11       10.01       19.20      4.40 o 
 -12   1  11      358.58      353.14     17.65 o 
 -11   1  11      603.50      631.87     19.57 o 
 -10   1  11     1869.92     1887.56     44.44 o 
  -9   1  11     1700.65     1717.15     22.45 o 
  -8   1  11      600.01      620.97     14.40 o 
  -7   1  11     2813.56     2792.32     38.82 o 
  -6   1  11       57.43       50.30      4.73 o 
  -5   1  11      201.55      209.78      8.54 o 
  -4   1  11      446.74      517.68     17.86 o 
  -3   1  11     3414.60     3262.66     46.86 o 
  -2   1  11      212.64      170.15      6.52 o 
  -1   1  11       33.49       31.34      4.08 o 
   0   1  11      347.33      361.90     11.49 o 
   1   1  11     2518.81     2341.99     35.26 o 
   2   1  11        1.47       31.77     45.68 o 
   3   1  11      291.69      321.46     12.02 o 
   4   1  11     1056.67     1129.96     22.14 o 
   5   1  11     2975.14     2994.09     36.47 o 
   6   1  11      521.81      524.94     13.84 o 
   7   1  11       27.01       18.23      4.38 o 
   8   1  11      270.70      300.87     16.64 o 
   9   1  11      122.99      112.37     13.05 o 
  10   1  11       10.50       15.58      5.45 o 
  11   1  11       42.71       35.14      4.99 o 
  12   1  11        0.22       -2.18      2.18 o 
 -15   2  11       62.43       95.98      6.34 o 
 -14   2  11      238.00      305.03     15.87 o 
 -13   2  11       27.74       24.64      4.59 o 
 -12   2  11       36.51       25.86      3.92 o 
 -11   2  11      387.65      313.75     13.64 o 
 -10   2  11       27.50       44.74      5.21 o 
  -9   2  11      156.23      155.10      8.26 o 
  -8   2  11      315.42      274.95      7.96 o 
  -7   2  11      103.87      113.96      6.14 o 
  -6   2  11      540.42      604.67     15.80 o 
  -5   2  11      203.10      209.62     11.37 o 
  -4   2  11      898.21      794.39     52.11 o 
  -3   2  11      727.34      650.64     18.75 o 
  -2   2  11     1436.61     1460.36     47.12 o 
  -1   2  11      188.44      149.37      8.07 o 
   0   2  11       16.63       16.69      3.80 o 
   1   2  11       22.31       16.78      4.71 o 
   2   2  11        5.21        5.63      2.73 o 
   3   2  11       32.48       28.47      5.46 o 
   4   2  11      736.64      649.38     23.28 o 
   5   2  11      214.14      186.62      9.92 o 
   6   2  11     1596.53     1608.24     39.42 o 
   7   2  11       70.72       61.94      7.17 o 
   8   2  11      129.91      143.14     16.98 o 
   9   2  11      387.06      335.19     24.88 o 
  10   2  11        3.06        2.80      2.89 o 
  11   2  11      257.18      226.91     15.50 o 
 -15   3  11      210.16      302.36     14.56 o 
 -14   3  11       11.78       20.14      3.77 o 
 -13   3  11      120.95      123.52      7.93 o 
 -12   3  11      306.30      287.35     18.40 o 
 -11   3  11      725.14      737.83     29.33 o 
 -10   3  11      150.16      144.85      9.34 o 
  -9   3  11      427.67      449.30     16.29 o 
  -8   3  11      253.75      313.43     11.11 o 
  -7   3  11     1149.66     1058.32     20.76 o 
  -6   3  11      260.50      287.80     21.25 o 
  -5   3  11     1077.92     1284.65     44.58 o 
  -4   3  11     1832.35     1843.95     55.93 o 
  -3   3  11      698.35      738.49     26.02 o 
  -2   3  11       20.77       30.30      3.98 o 
  -1   3  11      519.36      554.52     38.57 o 
   0   3  11        1.97        2.60      1.49 o 
   1   3  11     1365.72     1313.21     40.17 o 
   2   3  11      911.30      884.50     32.57 o 
   3   3  11      450.11      444.54     22.96 o 
   4   3  11      279.25      269.98     14.02 o 
   5   3  11      633.45      622.06     26.44 o 
   6   3  11       18.08       29.90      4.85 o 
   7   3  11       90.69       90.22     13.43 o 
   8   3  11       74.69       82.12     13.15 o 
   9   3  11      811.16      862.57     40.38 o 
  10   3  11       11.18       19.77      6.06 o 
  11   3  11      493.48      476.54     22.52 o 
 -14   4  11      426.73      622.28     24.91 o 
 -13   4  11        3.92        2.16      1.98 o 
 -12   4  11       75.18      110.68      7.81 o 
 -11   4  11       26.19       23.79      4.13 o 
 -10   4  11     3182.25     3044.16     60.35 o 
  -9   4  11      699.68      666.20     25.95 o 
  -8   4  11        4.08        7.22      2.82 o 
  -7   4  11      953.87      938.53     29.32 o 
  -6   4  11     1344.63     1565.76    105.03 o 
  -5   4  11     1157.33     1572.86     51.39 o 
  -4   4  11        1.91        9.32      4.06 o 
  -3   4  11      940.81     1035.92     37.78 o 
  -2   4  11      776.94      632.90     28.05 o 
  -1   4  11       14.92        2.52      1.71 o 
   0   4  11       40.74       38.70      6.79 o 
   1   4  11      125.72      114.71     11.51 o 
   2   4  11     6570.45     6660.44    119.46 o 
   3   4  11      782.32      751.37     20.03 o 
   4   4  11      126.72      102.00      7.49 o 
   5   4  11      248.91      249.27     11.14 o 
   6   4  11     1107.23     1067.32     46.53 o 
   7   4  11       32.31       19.88      6.67 o 
   8   4  11     1195.60     1174.04     49.97 o 
   9   4  11      534.73      551.53     31.59 o 
  10   4  11      691.32      699.42     32.11 o 
  11   4  11       31.32       22.97      2.48 o 
 -14   5  11       86.25       94.79      8.39 o 
 -13   5  11       48.14       62.32      6.15 o 
 -12   5  11      161.89      153.35      9.11 o 
 -11   5  11        2.19        1.71      2.93 o 
 -10   5  11       16.91        8.57      3.38 o 
  -9   5  11      326.42      369.61     19.48 o 
  -8   5  11        0.98       -0.06      4.31 o 
  -7   5  11      496.21      469.63     17.25 o 
  -6   5  11       22.91       38.66      5.00 o 
  -5   5  11       63.59       87.08      8.57 o 
  -4   5  11        2.17        0.77      3.06 o 
  -3   5  11      740.54      754.74     34.06 o 
  -2   5  11       63.46       86.65     10.77 o 
  -1   5  11      446.84      441.58     23.70 o 
   0   5  11       18.69       18.31      4.57 o 
   1   5  11        1.16        3.77      5.80 o 
   2   5  11     4301.63     4243.45     54.84 o 
   3   5  11      640.09      717.33     19.81 o 
   4   5  11        8.36        8.67      2.23 o 
   5   5  11       54.62       45.11      6.19 o 
   6   5  11       65.60       75.75      7.63 o 
   7   5  11        6.35        2.64      4.26 o 
   8   5  11      310.17      277.27     22.77 o 
   9   5  11        8.69       12.03      5.47 o 
  10   5  11       80.43      134.29     86.12 o 
  11   5  11       36.10       46.67      6.36 o 
 -13   6  11      219.24      227.73     20.31 o 
 -12   6  11        5.61       16.80      3.52 o 
 -11   6  11        1.83        9.75     13.43 o 
 -10   6  11      512.21      471.65     33.12 o 
  -9   6  11      368.54      375.08     27.86 o 
  -8   6  11      936.25      937.99     44.78 o 
  -7   6  11      198.18      195.38     19.20 o 
  -6   6  11     4415.78     4776.85     73.18 o 
  -5   6  11      454.41      569.30     30.48 o 
  -4   6  11      767.76      734.41     25.44 o 
  -3   6  11      156.62      145.56     10.16 o 
  -2   6  11     3643.40     3268.36     54.93 o 
  -1   6  11       23.43       24.84      4.49 o 
   0   6  11      529.91      505.70     13.32 o 
   1   6  11       34.99       33.81      3.86 o 
   2   6  11     2188.01     2075.25     54.21 o 
   3   6  11      198.70      194.74      7.70 o 
   4   6  11       16.09       11.21      2.54 o 
   5   6  11       60.83       66.98      5.85 o 
   6   6  11      240.50      271.59     11.72 o 
   7   6  11      158.63      153.86      8.46 o 
   8   6  11      188.78      165.54     10.91 o 
   9   6  11       38.34       44.50      6.03 o 
  10   6  11      238.88      254.51     11.05 o 
 -13   7  11      755.56      728.03     25.94 o 
 -12   7  11        2.23        3.43      2.46 o 
 -11   7  11      198.88      139.70      9.94 o 
 -10   7  11       74.31       46.73      9.86 o 
  -9   7  11      633.11      474.61     47.66 o 
  -8   7  11       98.08       95.34      9.41 o 
  -7   7  11      601.99      577.53     44.89 o 
  -6   7  11      174.16      171.69     17.52 o 
  -5   7  11      943.89      888.83     37.89 o 
  -4   7  11      368.63      311.78     12.44 o 
  -3   7  11      248.88      208.66     10.25 o 
  -2   7  11      506.43      491.62     15.95 o 
  -1   7  11     1992.89     1810.29     32.08 o 
   0   7  11      371.44      386.99     10.87 o 
   1   7  11     2594.24     2280.66     32.06 o 
   2   7  11      107.60       94.73      7.21 o 
   3   7  11       27.87       15.78      3.15 o 
   4   7  11       37.51       21.53      2.99 o 
   5   7  11        6.97        1.69      1.66 o 
   6   7  11      556.33      528.59     16.36 o 
   7   7  11        0.17        1.89      1.43 o 
   8   7  11       18.09       10.54      3.47 o 
   9   7  11     1092.24     1075.10     29.83 o 
 -12   8  11      566.76      521.13     23.20 o 
 -11   8  11       53.82       32.29      4.05 o 
 -10   8  11      322.72      287.76     29.81 o 
  -9   8  11       72.21       44.61      5.62 o 
  -8   8  11       30.77       18.75      3.91 o 
  -7   8  11       46.23       41.69      5.96 o 
  -6   8  11      465.00      424.78     19.04 o 
  -5   8  11       15.46       15.02      3.47 o 
  -4   8  11      258.01      236.63     19.74 o 
  -3   8  11      249.35      246.67     14.22 o 
  -2   8  11       49.60       50.45      4.85 o 
  -1   8  11      312.41      282.93     16.08 o 
   0   8  11      813.40      775.84     18.17 o 
   1   8  11      145.27      146.82      8.98 o 
   2   8  11      702.48      692.09     20.00 o 
   3   8  11       75.60       94.98      7.30 o 
   4   8  11        0.44        4.45      2.07 o 
   5   8  11      146.16      180.46     11.29 o 
   6   8  11        6.54        6.68      1.63 o 
   7   8  11        0.66        4.58      1.87 o 
   8   8  11       96.65      100.53      8.34 o 
   9   8  11        8.40        8.65      2.28 o 
 -11   9  11      260.64      226.48     14.93 o 
 -10   9  11      295.90      228.82     15.85 o 
  -9   9  11        5.77        5.91      2.18 o 
  -8   9  11      420.32      312.74     20.82 o 
  -7   9  11      370.27      359.04     16.78 o 
  -6   9  11      272.38      235.02     13.61 o 
  -5   9  11      527.31      471.18     22.12 o 
  -4   9  11      405.96      447.04     27.69 o 
  -3   9  11     1153.03     1182.96     47.00 o 
  -2   9  11      269.31      311.80     16.50 o 
  -1   9  11     1821.59     1823.60     31.33 o 
   0   9  11      324.61      327.91     11.68 o 
   1   9  11      404.07      385.80     15.90 o 
   2   9  11      264.70      265.76     12.10 o 
   3   9  11        0.18        0.95      1.92 o 
   4   9  11       23.12       24.54      3.64 o 
   5   9  11      204.56      208.18     11.45 o 
   6   9  11        0.24       -0.90      2.05 o 
   7   9  11        0.21        1.08      2.43 o 
   8   9  11       53.36       53.57      4.27 o 
 -10  10  11      101.47      104.17      9.16 o 
  -9  10  11       93.06       69.28      5.67 o 
  -8  10  11       47.55       41.51      5.00 o 
  -7  10  11      377.56      335.52     14.72 o 
  -6  10  11        5.15        2.68      2.40 o 
  -5  10  11      285.56      310.54     22.25 o 
  -4  10  11     1391.72     1486.70     52.36 o 
  -3  10  11      266.30      307.36     23.07 o 
  -2  10  11      576.83      643.14     19.74 o 
  -1  10  11       36.66       46.42      4.61 o 
   0  10  11        8.02        8.33      2.31 o 
   1  10  11       91.81      115.40      7.58 o 
   2  10  11        1.26        0.89      1.71 o 
   3  10  11      782.20      853.69     20.60 o 
   4  10  11       35.53       47.30      8.09 o 
   5  10  11      454.25      459.59     22.45 o 
   6  10  11      101.43      111.03      9.76 o 
   7  10  11      430.30      475.49     17.26 o 
  -8  11  11      221.53      152.98     28.17 o 
  -7  11  11       45.66       32.95      5.73 o 
  -6  11  11        3.99        4.46      2.85 o 
  -5  11  11       30.37       24.46      6.24 o 
  -4  11  11        8.07        4.34      4.33 o 
  -3  11  11      854.04     1059.56     30.30 o 
  -2  11  11        0.20        1.38      2.38 o 
  -1  11  11      324.44      383.73     25.52 o 
   0  11  11       57.03       49.15      6.04 o 
   1  11  11      187.40      210.71     10.31 o 
   2  11  11       29.93       22.41      4.11 o 
   3  11  11       58.06       55.57      7.87 o 
   4  11  11        1.85        1.29      2.06 o 
   5  11  11      301.45      325.32     15.62 o 
   6  11  11      192.19      181.56     10.92 o 
  -7  12  11       69.16       58.77      4.30 o 
  -6  12  11      181.66      175.05      8.54 o 
  -5  12  11       39.03       47.19      4.86 o 
  -4  12  11      191.66      223.00     11.19 o 
  -3  12  11      361.64      387.69     15.47 o 
  -2  12  11      272.76      330.30     20.54 o 
  -1  12  11      829.24      977.11     33.12 o 
   0  12  11        7.28        8.96      2.60 o 
   1  12  11      310.93      344.92     14.02 o 
   2  12  11      111.79      169.32     11.98 o 
   3  12  11      792.83      867.64     26.43 o 
  -4  13  11       56.55       63.86      7.44 o 
  -3  13  11      945.24      942.03     31.09 o 
  -2  13  11       43.86       32.97      5.59 o 
 -15   0  12       29.50       19.23      3.94 o 
 -14   0  12      336.16      367.99     21.55 o 
 -13   0  12        7.34       12.90      4.96 o 
 -12   0  12      647.20      695.39     34.96 o 
 -11   0  12       39.83       44.52      6.35 o 
 -10   0  12      400.17      447.65     19.58 o 
  -9   0  12     1012.14      996.76     27.87 o 
  -8   0  12     2211.66     2173.58     30.70 o 
  -7   0  12      273.62      282.22     19.12 o 
  -6   0  12     5679.03     5659.27     76.28 o 
  -5   0  12      727.02      734.64     36.49 o 
  -4   0  12      267.70      257.85     16.05 o 
  -3   0  12      462.09      486.19     20.84 o 
  -2   0  12      148.48      123.47      9.95 o 
  -1   0  12     8447.13     8201.31    125.42 o 
   0   0  12      790.17     1091.15     32.09 o 
   1   0  12     1277.28     1183.31     34.16 o 
   2   0  12     4085.66     3744.41     72.07 o 
   3   0  12     1216.49     1195.61     29.79 o 
   4   0  12      457.53      338.82     15.30 o 
   5   0  12     1067.77      927.79     26.48 o 
   6   0  12       73.42       66.14     10.91 o 
   7   0  12      581.94      551.25     32.27 o 
   8   0  12      399.54      384.56     26.04 o 
   9   0  12      181.72      200.07     17.37 o 
  10   0  12        2.84       -0.75      2.87 o 
  11   0  12      569.07      521.94     22.42 o 
 -15   1  12       11.02       12.71      2.45 o 
 -14   1  12     1122.47     1386.27     30.81 o 
 -13   1  12        1.33       -0.05      2.43 o 
 -12   1  12        7.28       11.91      2.97 o 
 -11   1  12     1594.99     1583.91     48.98 o 
 -10   1  12     1824.37     1748.10     52.78 o 
  -9   1  12     2913.06     3053.91     58.57 o 
  -8   1  12        0.81       -1.34      1.55 o 
  -7   1  12       14.54       17.05      2.11 o 
  -6   1  12        8.58       14.81      3.16 o 
  -5   1  12      187.58      267.40     12.87 o 
  -4   1  12       32.48       48.27      5.25 o 
  -3   1  12       17.97       10.68      6.58 o 
  -2   1  12      457.57      398.96     10.79 o 
  -1   1  12      789.28      804.61     16.40 o 
   0   1  12      237.34      281.82      8.93 o 
   1   1  12      925.69      932.73     17.05 o 
   2   1  12      112.76      103.78      6.67 o 
   3   1  12     1865.45     1843.66     38.46 o 
   4   1  12      878.06      876.57     17.86 o 
   5   1  12      306.18      251.15     11.65 o 
   6   1  12      413.40      427.63     20.22 o 
   7   1  12      106.94       98.62     12.51 o 
   8   1  12        7.49        1.39      3.05 o 
   9   1  12      218.66      221.79     12.76 o 
  10   1  12      160.26      137.56     13.12 o 
  11   1  12       81.45       74.81     10.61 o 
 -15   2  12       29.61       37.02      3.61 o 
 -14   2  12      500.21      528.09     17.78 o 
 -13   2  12       22.67       28.28      4.60 o 
 -12   2  12       51.69       58.76      5.65 o 
 -11   2  12        5.80        2.62      1.97 o 
 -10   2  12     1416.12     1396.89     29.55 o 
  -9   2  12      597.64      622.79     21.87 o 
  -8   2  12     2773.77     2540.02     33.60 o 
  -7   2  12      194.53      163.83      7.06 o 
  -6   2  12     4225.90     4308.72     51.75 o 
  -5   2  12       35.32       29.65      4.50 o 
  -4   2  12       41.71       27.36      5.23 o 
  -3   2  12     1276.45     1295.50     28.86 o 
  -2   2  12      702.06      775.95     21.00 o 
  -1   2  12      628.80      584.02     17.45 o 
   0   2  12       57.70       65.46      5.56 o 
   1   2  12     1289.08     1240.59     38.67 o 
   2   2  12       10.11        4.37      2.73 o 
   3   2  12     1093.77     1060.63     31.70 o 
   4   2  12      316.78      349.00     13.95 o 
   5   2  12     2394.92     2283.58     45.78 o 
   6   2  12      179.91      191.54     14.17 o 
   7   2  12      718.55      671.65     24.64 o 
   8   2  12        4.15        4.39      4.38 o 
   9   2  12      225.47      241.68     19.87 o 
  10   2  12      338.39      339.18     20.91 o 
  11   2  12       99.37       75.10      7.75 o 
 -14   3  12        3.65       -0.01      1.60 o 
 -13   3  12      410.93      414.88     17.09 o 
 -12   3  12      148.68      107.64      9.07 o 
 -11   3  12      422.63      437.01     17.20 o 
 -10   3  12       10.30        4.98      3.00 o 
  -9   3  12      140.79      169.71      9.72 o 
  -8   3  12       63.30       55.20      5.38 o 
  -7   3  12      393.08      366.83     10.98 o 
  -6   3  12      304.58      272.15     14.84 o 
  -5   3  12      837.28      782.88     29.09 o 
  -4   3  12      318.20      392.43     16.31 o 
  -3   3  12      197.88      133.30      9.10 o 
  -2   3  12      653.85      611.03     21.19 o 
  -1   3  12     1221.40     1208.26     50.95 o 
   0   3  12       10.79        1.03      1.46 o 
   1   3  12     1855.90     1984.48     53.18 o 
   2   3  12      950.43      843.59     25.99 o 
   3   3  12      486.30      491.63     14.74 o 
   4   3  12       86.22      102.70      7.57 o 
   5   3  12      659.98      523.24     20.74 o 
   6   3  12      186.47      176.29     11.44 o 
   7   3  12       24.31       25.06      7.30 o 
   8   3  12       97.89      103.85     14.21 o 
   9   3  12        5.36        1.90      3.12 o 
  10   3  12      712.03      698.25     30.35 o 
  11   3  12      260.71      225.95     17.88 o 
 -14   4  12       83.55      122.11     10.05 o 
 -13   4  12        8.89        9.66      2.37 o 
 -12   4  12       36.46       32.87      4.16 o 
 -11   4  12      381.68      467.81     23.24 o 
 -10   4  12       44.44       44.17      5.04 o 
  -9   4  12       24.76       12.97      2.89 o 
  -8   4  12      446.92      435.71     20.42 o 
  -7   4  12     1115.91     1128.64     32.76 o 
  -6   4  12      248.37      279.14     27.01 o 
  -5   4  12      303.88      347.08     16.59 o 
  -4   4  12      778.73      822.00     35.55 o 
  -3   4  12       28.71       20.43      5.70 o 
  -2   4  12        4.22        2.74      2.14 o 
  -1   4  12       69.86       66.75      9.08 o 
   0   4  12      189.96      194.89     15.60 o 
   1   4  12      116.37      122.68      9.22 o 
   2   4  12       10.20       10.24      3.10 o 
   3   4  12       62.28       61.22      5.80 o 
   4   4  12      829.49      911.06     27.63 o 
   5   4  12       61.44       51.39      6.41 o 
   6   4  12      735.76      708.90     27.08 o 
   7   4  12      211.90      209.69     11.71 o 
   8   4  12       46.78       52.48     10.31 o 
   9   4  12        6.10        7.99      4.68 o 
  10   4  12      311.05      302.74     11.46 o 
 -13   5  12      634.93      659.65     31.85 o 
 -12   5  12       62.23       69.28      7.01 o 
 -11   5  12      727.46      811.53     30.21 o 
 -10   5  12      299.41      265.62     12.42 o 
  -9   5  12     1287.66     1371.16     38.43 o 
  -8   5  12      148.28      126.95     11.41 o 
  -7   5  12     1150.66     1076.46     33.06 o 
  -6   5  12      919.25     1489.59     38.22 o 
  -5   5  12     2018.47     2642.32    153.02 o 
  -4   5  12       13.42        8.22      2.17 o 
  -3   5  12      581.41      582.78     24.48 o 
  -2   5  12      228.00      248.23     13.13 o 
  -1   5  12      533.14      451.05     17.93 o 
   0   5  12      608.08      526.86     19.23 o 
   1   5  12     1829.03     1982.20     34.03 o 
   2   5  12     3544.43     3410.38     53.89 o 
   3   5  12      932.56      989.55     23.79 o 
   4   5  12        5.61        4.77      3.33 o 
   5   5  12      244.45      213.87     13.18 o 
   6   5  12       96.83      114.03      9.33 o 
   7   5  12        3.76        0.20      2.62 o 
   8   5  12       35.60       35.58      8.90 o 
   9   5  12      319.04      333.71     13.76 o 
  10   5  12      538.72      579.74     15.42 o 
 -13   6  12       17.02       17.39      3.06 o 
 -12   6  12       68.69      103.58     12.88 o 
 -11   6  12      105.58       77.62     10.04 o 
 -10   6  12      134.00       58.33      6.59 o 
  -9   6  12      173.96      157.98     18.04 o 
  -8   6  12      940.69      800.99     40.79 o 
  -7   6  12      127.44       91.18     17.79 o 
  -6   6  12     1733.90     1794.36     44.90 o 
  -5   6  12      224.92      248.86     11.76 o 
  -4   6  12      802.56      959.14     22.92 o 
  -3   6  12      287.76      238.73     13.54 o 
  -2   6  12      668.13      700.16     23.51 o 
  -1   6  12       46.69       65.23      7.09 o 
   0   6  12     1695.43     1654.17     31.07 o 
   1   6  12     1063.50     1112.03     24.05 o 
   2   6  12      238.50      208.77      8.88 o 
   3   6  12      213.25      171.16      8.33 o 
   4   6  12        8.37        9.42      2.12 o 
   5   6  12      211.51      206.20     10.32 o 
   6   6  12       89.92      105.55      7.20 o 
   7   6  12       31.27       32.85      3.85 o 
   8   6  12        1.19        4.20      2.16 o 
   9   6  12      134.16      190.74     45.27 o 
  10   6  12       10.04        7.60      2.67 o 
 -13   7  12      508.27      466.54     19.66 o 
 -12   7  12        0.23       -2.05      2.05 o 
 -11   7  12       29.05        9.95      5.40 o 
 -10   7  12      168.49      142.43      9.79 o 
  -9   7  12       46.79       92.27     13.31 o 
  -8   7  12      210.93      182.52     12.14 o 
  -7   7  12       99.35       56.12      6.96 o 
  -6   7  12     1020.96     1171.87    117.56 o 
  -5   7  12       29.98       28.57      4.82 o 
  -4   7  12        1.56       -2.14      2.21 o 
  -3   7  12       57.79       32.90      4.91 o 
  -2   7  12     1323.29     1262.43     26.96 o 
  -1   7  12       48.53       55.34      5.13 o 
   0   7  12        9.83        8.50      1.59 o 
   1   7  12       11.99        6.51      3.69 o 
   2   7  12      772.83      682.86     19.73 o 
   3   7  12      451.75      473.51     16.31 o 
   4   7  12      234.27      201.55      9.03 o 
   5   7  12      141.41      128.67      7.88 o 
   6   7  12      576.20      569.15     16.25 o 
   7   7  12       28.08       28.08      3.40 o 
   8   7  12      104.82      102.47      7.22 o 
   9   7  12        7.54       10.93      2.04 o 
 -12   8  12        7.13       -2.97      3.02 o 
 -11   8  12       12.41       11.44      4.28 o 
 -10   8  12     1049.95     1071.46     42.11 o 
  -9   8  12      352.29      264.09     35.75 o 
  -8   8  12      349.43      306.41     40.60 o 
  -7   8  12       72.22       64.20      7.02 o 
  -6   8  12        8.27        5.09      2.02 o 
  -5   8  12      973.79      897.71     27.05 o 
  -4   8  12       23.22       20.57      6.53 o 
  -3   8  12      338.08      350.32     16.86 o 
  -2   8  12     3430.92     3382.93     75.36 o 
  -1   8  12      541.84      538.50     14.95 o 
   0   8  12        1.30       -0.42      1.87 o 
   1   8  12        8.43        4.62      2.06 o 
   2   8  12      102.24      110.28      7.76 o 
   3   8  12       23.94       26.26      3.89 o 
   4   8  12     1486.02     1445.46     28.79 o 
   5   8  12      166.96      184.08     10.96 o 
   6   8  12      427.13      433.71     13.72 o 
   7   8  12      276.64      301.30     24.95 o 
   8   8  12       66.25       62.77      5.94 o 
 -11   9  12      162.48      147.59     11.25 o 
 -10   9  12       39.48       28.82      5.78 o 
  -9   9  12      612.40      532.23     59.57 o 
  -8   9  12       13.15        4.06      1.91 o 
  -7   9  12      202.97      160.69     10.66 o 
  -6   9  12        4.15        1.93      2.08 o 
  -5   9  12      503.18      514.36     29.21 o 
  -4   9  12       90.87       95.46     12.88 o 
  -3   9  12      122.79      114.76     14.05 o 
  -2   9  12     1830.35     1855.99     43.99 o 
  -1   9  12      403.72      442.87     13.41 o 
   0   9  12       74.79       76.02      6.32 o 
   1   9  12        2.45        2.12      1.73 o 
   2   9  12       79.39       81.55      6.55 o 
   3   9  12       64.11       68.80      6.69 o 
   4   9  12      493.56      530.20     18.57 o 
   5   9  12        0.89       -0.59      1.63 o 
   6   9  12      281.47      310.83     17.13 o 
   7   9  12        0.47       -0.20      1.53 o 
 -10  10  12      555.89      445.55     18.11 o 
  -9  10  12       43.93       43.35      4.13 o 
  -8  10  12        6.73        6.48      1.92 o 
  -7  10  12      104.77      109.42      7.95 o 
  -6  10  12       64.83       60.03      8.97 o 
  -5  10  12      149.40      166.62     15.75 o 
  -4  10  12      100.26       75.20     10.88 o 
  -3  10  12      146.57      138.03     15.22 o 
  -2  10  12     1577.15     1696.98     94.68 o 
  -1  10  12     1392.74     1338.14     30.55 o 
   0  10  12       55.06       46.18      4.77 o 
   1  10  12      269.51      341.35     11.30 o 
   2  10  12       12.45        9.15      2.15 o 
   3  10  12       38.78       44.64      4.36 o 
   4  10  12      112.25      104.73     10.44 o 
   5  10  12      839.79      957.08     30.61 o 
   6  10  12      139.98      179.27     10.65 o 
  -8  11  12       37.65       30.79      4.42 o 
  -7  11  12       55.76       54.58      7.14 o 
  -6  11  12       67.46       52.50      7.76 o 
  -5  11  12       17.06       25.00      5.81 o 
  -4  11  12     2219.91     2493.36     82.08 o 
  -3  11  12      328.89      405.61     17.76 o 
  -2  11  12       48.66       47.77      9.04 o 
  -1  11  12       73.62       88.19     12.00 o 
   0  11  12        1.12        2.12      1.54 o 
   1  11  12      533.48      558.58     15.80 o 
   2  11  12      316.77      420.42     16.87 o 
   3  11  12       98.38       93.76      9.06 o 
   4  11  12      175.84      204.43     12.19 o 
  -6  12  12      958.21     1000.56     43.46 o 
  -5  12  12        0.37        1.17      1.26 o 
  -4  12  12      426.28      524.71     23.66 o 
  -3  12  12      594.78      624.69     26.99 o 
  -2  12  12      274.63      331.65     19.78 o 
  -1  12  12       78.68      107.86      8.12 o 
   0  12  12        2.02       -2.27      2.27 o 
   1  12  12      263.02      352.14     18.86 o 
 -15   1  13       22.77       25.18      4.15 o 
 -14   1  13      730.71      736.68     30.48 o 
 -13   1  13      118.18      113.77      8.83 o 
 -12   1  13      463.40      441.01     15.14 o 
 -11   1  13      603.74      614.91     18.77 o 
 -10   1  13     1997.73     2086.85     32.05 o 
  -9   1  13      935.74      950.40     20.44 o 
  -8   1  13      316.69      321.27      8.46 o 
  -7   1  13      100.05      108.86      9.91 o 
  -6   1  13     1903.38     1880.31     25.96 o 
  -5   1  13      323.43      368.19     15.80 o 
  -4   1  13       30.46       18.57      3.48 o 
  -3   1  13     1659.25     1675.27     41.73 o 
  -2   1  13     4353.80     4483.55     64.45 o 
  -1   1  13       31.21       31.01      5.09 o 
   0   1  13      870.55     1039.59     24.12 o 
   1   1  13      144.60      111.59     10.59 o 
   2   1  13     3415.49     3245.56     56.82 o 
   3   1  13       84.92      109.44      7.95 o 
   4   1  13      392.24      335.65     13.59 o 
   5   1  13      310.16      231.13     15.25 o 
   6   1  13     2704.38     2631.94     63.87 o 
   7   1  13      241.01      228.44     14.16 o 
   8   1  13       28.11       31.67      5.28 o 
   9   1  13       32.58       17.32      3.42 o 
  10   1  13      186.31      180.16     13.50 o 
  11   1  13       44.66       34.31      4.82 o 
 -14   2  13      420.71      435.80     18.64 o 
 -13   2  13      276.72      241.09     10.09 o 
 -12   2  13       15.52        9.93      3.12 o 
 -11   2  13      563.72      552.04     18.85 o 
 -10   2  13      434.09      357.09     14.29 o 
  -9   2  13      121.88      137.87      7.52 o 
  -8   2  13      199.63      190.23      8.94 o 
  -7   2  13     1291.73     1240.43     21.02 o 
  -6   2  13      525.92      591.10     14.05 o 
  -5   2  13     1251.23     1197.05     27.77 o 
  -4   2  13      138.94      117.03      8.74 o 
  -3   2  13      881.71      822.10     23.33 o 
  -2   2  13      283.85      392.86     15.43 o 
  -1   2  13     1175.03     1237.67     62.33 o 
   0   2  13       15.32       10.02      2.48 o 
   1   2  13        7.57        5.82      2.58 o 
   2   2  13       51.70       76.70      7.29 o 
   3   2  13     1133.55     1110.11     40.79 o 
   4   2  13       68.50       72.32      6.56 o 
   5   2  13       30.77       22.68      8.33 o 
   6   2  13       38.88       36.71      5.99 o 
   7   2  13        2.64       -1.85      2.64 o 
   8   2  13       15.05        6.94      3.75 o 
   9   2  13       46.97       40.92      7.79 o 
  10   2  13       86.46       92.19      9.80 o 
 -14   3  13      140.62      182.90     12.31 o 
 -13   3  13        2.58       -0.29      1.69 o 
 -12   3  13      386.35      401.56     14.36 o 
 -11   3  13       51.88       43.20      5.02 o 
 -10   3  13        5.38        2.66      2.34 o 
  -9   3  13      521.79      505.42     22.06 o 
  -8   3  13      775.33      668.05     17.38 o 
  -7   3  13      125.99      116.21      6.33 o 
  -6   3  13      880.53      903.16     23.67 o 
  -5   3  13     3105.73     3256.10     69.19 o 
  -4   3  13      784.01      844.50     25.28 o 
  -3   3  13       30.94       40.08      5.23 o 
  -2   3  13     3529.61     3634.75     56.32 o 
  -1   3  13       25.49       20.29      3.41 o 
   0   3  13      881.12      799.30     32.27 o 
   1   3  13      855.20      874.59     22.33 o 
   2   3  13      247.49      230.12     10.61 o 
   3   3  13      273.78      317.44     13.73 o 
   4   3  13       26.46       26.32      3.68 o 
   5   3  13      124.64      127.80     10.64 o 
   6   3  13       62.81       65.31      6.82 o 
   7   3  13      248.17      254.07     21.98 o 
   8   3  13      251.27      242.20     20.49 o 
   9   3  13      614.71      568.64     28.75 o 
  10   3  13        8.69        7.63      3.35 o 
 -14   4  13       65.31      104.28      8.07 o 
 -13   4  13      626.29      645.24     90.85 o 
 -12   4  13      177.90      144.37      8.48 o 
 -11   4  13        6.77       -0.81      2.37 o 
 -10   4  13        8.73        3.38      2.32 o 
  -9   4  13     1491.24     1556.43     41.50 o 
  -8   4  13      197.15      204.88     16.95 o 
  -7   4  13       84.41       70.40      5.90 o 
  -6   4  13       25.58       43.77      4.66 o 
  -5   4  13     2183.26     2102.37     58.64 o 
  -4   4  13        1.46        2.20      2.24 o 
  -3   4  13       69.26       31.22      9.59 o 
  -2   4  13      117.34      135.42     13.85 o 
  -1   4  13     1921.05     1715.42     43.62 o 
   0   4  13      180.04      176.30      9.71 o 
   1   4  13      431.90      517.41     17.72 o 
   2   4  13      134.04      148.30      8.37 o 
   3   4  13     1186.91     1239.57     28.14 o 
   4   4  13      288.00      287.56     24.14 o 
   5   4  13       88.24      117.89      9.63 o 
   6   4  13        2.56        1.82      2.13 o 
   7   4  13     1161.46     1184.78     28.53 o 
   8   4  13        0.20       -0.62      3.08 o 
   9   4  13       57.55       66.56      9.63 o 
  10   4  13      355.19      383.03     18.96 o 
 -13   5  13       14.06       15.63      2.97 o 
 -12   5  13       10.21        7.79      2.36 o 
 -11   5  13      225.39      286.42     57.99 o 
 -10   5  13       15.20       18.00     10.97 o 
  -9   5  13      121.90      125.25     16.49 o 
  -8   5  13        8.74        5.06      4.95 o 
  -7   5  13      889.69     1282.92     52.05 o 
  -6   5  13     1107.85     1622.48    126.63 o 
  -5   5  13       94.06       65.73      7.64 o 
  -4   5  13       24.24       41.25      4.53 o 
  -3   5  13      652.75      690.77     23.26 o 
  -2   5  13     1240.91     1196.50     31.37 o 
  -1   5  13        1.32        5.88      2.52 o 
   0   5  13      348.10      423.19     15.48 o 
   1   5  13      559.68      518.11     16.83 o 
   2   5  13       67.80       74.59      6.47 o 
   3   5  13       26.96       26.45      5.57 o 
   4   5  13      405.54      401.43     14.42 o 
   5   5  13      156.41      147.56      8.51 o 
   6   5  13      120.73      105.54      6.94 o 
   7   5  13       30.39       30.12      3.55 o 
   8   5  13        1.34        2.53      1.72 o 
   9   5  13      156.21      164.26     30.12 o 
  10   5  13      181.83      138.18     10.15 o 
 -13   6  13     1376.08     1492.97     41.08 o 
 -12   6  13        0.79        0.17      1.49 o 
 -11   6  13        0.14       -2.51      2.51 o 
 -10   6  13       14.96       12.03      5.05 o 
  -9   6  13      608.42      628.21     35.87 o 
  -8   6  13       51.95       36.89      8.98 o 
  -7   6  13       93.14      109.29     14.91 o 
  -6   6  13      185.95      184.75     11.95 o 
  -5   6  13      930.33     1037.27    194.36 o 
  -4   6  13      480.63      476.12     19.61 o 
  -3   6  13      328.24      334.30     16.47 o 
  -2   6  13      818.81      805.28     26.16 o 
  -1   6  13     2937.04     2835.33     68.79 o 
   0   6  13       37.25       41.50      5.90 o 
   1   6  13      287.90      315.99     24.57 o 
   2   6  13      540.29      511.90     16.59 o 
   3   6  13       19.32       32.45      3.76 o 
   4   6  13       58.53       52.45      5.26 o 
   5   6  13      642.65      603.06     17.40 o 
   6   6  13       38.77       44.14      4.62 o 
   7   6  13      454.10      446.08     13.08 o 
   8   6  13        0.28        3.67      2.13 o 
   9   6  13      165.60      212.93     14.37 o 
 -12   7  13       13.90       24.86      5.52 o 
 -11   7  13      141.14      119.53     13.74 o 
 -10   7  13      199.59      209.46     19.08 o 
  -9   7  13       72.73       52.48      9.85 o 
  -8   7  13      849.90      919.29     42.03 o 
  -7   7  13        1.73        3.98      3.97 o 
  -6   7  13      150.92      125.87      9.91 o 
  -5   7  13       71.12       64.77      9.86 o 
  -4   7  13      700.13      559.58     23.62 o 
  -3   7  13      257.47      216.67     18.82 o 
  -2   7  13        3.52        9.87      4.76 o 
  -1   7  13      610.89      577.18     22.92 o 
   0   7  13       14.55        7.27      2.81 o 
   1   7  13       48.78       37.86      4.50 o 
   2   7  13      344.67      372.04     14.25 o 
   3   7  13     1516.85     1539.69     30.27 o 
   4   7  13       40.64       43.13      4.55 o 
   5   7  13      109.30      125.41      7.53 o 
   6   7  13      353.03      360.68     12.05 o 
   7   7  13      262.93      287.59     12.39 o 
   8   7  13       11.87        7.30      1.85 o 
 -12   8  13      874.14      750.45     26.51 o 
 -11   8  13      121.34       89.75     10.14 o 
 -10   8  13       15.85       -0.77      4.21 o 
  -9   8  13     1657.60     1557.63     52.98 o 
  -8   8  13      910.08      808.42     85.31 o 
  -7   8  13      220.90      169.14     11.33 o 
  -6   8  13      641.52      584.32     27.48 o 
  -5   8  13      361.58      295.65     15.09 o 
  -4   8  13      620.62      564.25     30.84 o 
  -3   8  13        0.16        4.45      3.63 o 
  -2   8  13      469.46      412.73     14.45 o 
  -1   8  13      140.29      138.41      7.42 o 
   0   8  13       77.54       75.79      6.33 o 
   1   8  13      215.21      199.95     10.19 o 
   2   8  13      229.73      239.49     11.16 o 
   3   8  13     1848.10     1894.48     33.27 o 
   4   8  13      304.87      337.21     14.71 o 
   5   8  13      233.77      241.06     11.66 o 
   6   8  13      104.22      103.87      6.88 o 
   7   8  13       69.74       49.12      5.78 o 
 -11   9  13        0.19       -0.42      1.42 o 
 -10   9  13      897.00      841.34     30.94 o 
  -9   9  13       40.92       31.44      3.85 o 
  -8   9  13       55.99       50.07      5.62 o 
  -7   9  13       18.88       17.61      6.23 o 
  -6   9  13      648.99      595.95     32.47 o 
  -5   9  13        3.76        6.67      3.99 o 
  -4   9  13        3.13        4.30      3.47 o 
  -3   9  13     2075.11     2070.85     63.78 o 
  -2   9  13      815.98      898.60     18.83 o 
  -1   9  13        7.66        2.61      1.57 o 
   0   9  13      481.15      503.24     15.98 o 
   1   9  13       46.06       37.18      4.20 o 
   2   9  13      240.29      238.80     10.75 o 
   3   9  13      254.48      269.41     11.02 o 
   4   9  13       75.87       88.16      7.23 o 
   5   9  13       57.22       57.41      7.22 o 
   6   9  13     1336.40     1503.09     36.32 o 
  -9  10  13       26.74       23.71      4.27 o 
  -8  10  13      747.46      651.22     21.69 o 
  -7  10  13        7.39        7.09      2.04 o 
  -6  10  13      160.28      125.41     12.87 o 
  -5  10  13      167.74      146.39     14.42 o 
  -4  10  13      569.83      567.18     29.92 o 
  -3  10  13       65.29       62.07      7.31 o 
  -2  10  13       87.63      100.78     13.51 o 
  -1  10  13      224.72      261.59     11.04 o 
   0  10  13      482.43      568.38     19.34 o 
   1  10  13       32.56       28.52      3.56 o 
   2  10  13      217.63      241.04      9.85 o 
   3  10  13       14.25       16.99      3.02 o 
   4  10  13       90.32       87.33      8.49 o 
   5  10  13       41.72       39.48      5.01 o 
  -8  11  13      314.44      304.03     14.50 o 
  -7  11  13       11.41        9.70      2.05 o 
  -6  11  13       36.14       33.62      4.27 o 
  -5  11  13       50.74       63.33      8.39 o 
  -4  11  13      360.69      425.12     21.23 o 
  -3  11  13        6.82       -0.08      3.68 o 
  -2  11  13        6.30        9.89      4.37 o 
  -1  11  13      177.66      289.10     21.01 o 
   0  11  13      278.05      310.75     34.72 o 
   1  11  13      226.38      259.00     13.17 o 
   2  11  13      347.93      362.93     17.14 o 
   3  11  13      220.19      221.72     12.05 o 
  -5  12  13      137.92      162.17     11.13 o 
  -4  12  13       31.53       25.67      4.98 o 
  -3  12  13      238.24      269.80     16.39 o 
  -2  12  13       10.35        7.86      2.42 o 
  -1  12  13       96.21       96.08      8.31 o 
   0  12  13      234.53      257.29     15.79 o 
 -14   0  14      199.29      180.30     12.88 o 
 -13   0  14     1144.73     1293.34     42.12 o 
 -12   0  14       14.13       15.50      4.47 o 
 -11   0  14      601.59      616.38     24.05 o 
 -10   0  14      582.40      593.54     22.68 o 
  -9   0  14     2065.82     2162.08     46.04 o 
  -8   0  14      731.34      717.86     33.21 o 
  -7   0  14     2305.83     2315.88     51.99 o 
  -6   0  14      225.31      236.98     19.88 o 
  -5   0  14     2464.27     2748.99     52.89 o 
  -4   0  14     6414.30     6404.81    116.19 o 
  -3   0  14     1181.65     1288.32     44.79 o 
  -2   0  14      257.93      219.65     14.46 o 
  -1   0  14       83.03      157.58     12.11 o 
   0   0  14     4801.22     4405.19     67.26 o 
   1   0  14      457.94      391.83     17.20 o 
   2   0  14      156.61      130.97      9.82 o 
   3   0  14      566.24      612.44     39.21 o 
   4   0  14     4350.59     4153.28    105.84 o 
   5   0  14       16.39        6.04      3.56 o 
   6   0  14        4.67       -0.75      4.27 o 
   7   0  14      124.96      119.37     14.32 o 
   8   0  14      185.48      161.06     15.34 o 
   9   0  14        0.34        3.64      2.17 o 
 -14   1  14      260.74      257.74     10.82 o 
 -13   1  14       24.81       18.94      3.59 o 
 -12   1  14       47.02       61.33      5.41 o 
 -11   1  14       13.25       20.71      3.80 o 
 -10   1  14      124.14       92.69      6.42 o 
  -9   1  14      181.83      181.30     10.84 o 
  -8   1  14     2278.57     2349.70     32.76 o 
  -7   1  14      148.94      167.38      7.42 o 
  -6   1  14      185.76      235.78      9.34 o 
  -5   1  14        0.76        1.68      1.66 o 
  -4   1  14        0.18       -2.02      2.02 o 
  -3   1  14      127.41      134.76      9.32 o 
  -2   1  14      520.52      468.80     17.04 o 
  -1   1  14       23.86       14.39      2.92 o 
   0   1  14      214.31      222.24      9.32 o 
   1   1  14       69.05       56.10      8.01 o 
   2   1  14       82.43       73.68     13.06 o 
   3   1  14     3283.45     3227.47     49.19 o 
   4   1  14        6.34        5.43      2.22 o 
   5   1  14        0.78       -0.17      3.12 o 
   6   1  14       29.87       34.22      5.86 o 
   7   1  14      827.71      807.45     27.54 o 
   8   1  14       39.73       36.36      5.17 o 
   9   1  14        7.95       10.35      2.22 o 
  10   1  14      497.86      389.39     17.33 o 
 -14   2  14      326.63      369.36     19.54 o 
 -13   2  14     1367.21     1469.31     33.87 o 
 -12   2  14      377.75      380.49     17.92 o 
 -11   2  14        7.44        4.13      1.97 o 
 -10   2  14       43.05       43.37      6.32 o 
  -9   2  14     2177.79     2252.96     40.35 o 
  -8   2  14        2.27        8.31      3.90 o 
  -7   2  14      454.57      464.75     14.71 o 
  -6   2  14      313.15      338.78     10.92 o 
  -5   2  14      623.72      606.61     16.20 o 
  -4   2  14      644.53      691.27     16.84 o 
  -3   2  14      263.21      246.54      9.76 o 
  -2   2  14     1692.01     1594.46     29.44 o 
  -1   2  14     2286.76     2439.07     61.42 o 
   0   2  14      176.29      164.40     11.22 o 
   1   2  14        4.65       17.20      4.40 o 
   2   2  14     1121.52     1091.85     64.38 o 
   3   2  14      128.66      134.54      9.18 o 
   4   2  14       20.68       22.77      5.23 o 
   5   2  14      100.02       74.63     13.34 o 
   6   2  14      666.63      612.04     23.47 o 
   7   2  14       78.90       74.83      7.71 o 
   8   2  14      400.04      411.73     25.31 o 
   9   2  14        6.97        2.72      2.46 o 
  10   2  14      203.89      168.67     11.35 o 
 -13   3  14        8.71        4.37      1.56 o 
 -12   3  14      121.15      148.50      8.27 o 
 -11   3  14        6.55        0.18      1.77 o 
 -10   3  14      730.97      648.45     25.13 o 
  -9   3  14     1043.47     1106.67     33.38 o 
  -8   3  14       28.03       10.90      2.32 o 
  -7   3  14      280.36      227.00      9.08 o 
  -6   3  14      647.74      746.81     22.90 o 
  -5   3  14     1492.67     1455.31     30.71 o 
  -4   3  14      262.16      256.44     10.33 o 
  -3   3  14      647.52      550.67     14.99 o 
  -2   3  14      310.40      297.21     11.61 o 
  -1   3  14     3438.81     3458.94     89.28 o 
   0   3  14      165.27      170.70     10.11 o 
   1   3  14       21.17       12.81      2.99 o 
   2   3  14      443.16      527.68     17.90 o 
   3   3  14      368.64      341.13     14.62 o 
   4   3  14      530.86      501.49     22.66 o 
   5   3  14      157.15      151.02      9.02 o 
   6   3  14      215.19      218.34     14.22 o 
   7   3  14      262.57      287.74     22.81 o 
   8   3  14        9.67        9.06      3.67 o 
   9   3  14        1.23        4.00      3.15 o 
  10   3  14       17.86       16.07      3.70 o 
 -13   4  14      112.55      124.79     19.37 o 
 -12   4  14        8.93        5.50      2.30 o 
 -11   4  14       59.15       50.80      5.27 o 
 -10   4  14      278.88      286.90     16.53 o 
  -9   4  14        2.47       13.41      8.26 o 
  -8   4  14       77.12       81.77     13.33 o 
  -7   4  14      197.58      236.91     15.32 o 
  -6   4  14      270.30      302.24     17.16 o 
  -5   4  14       19.41       19.07      6.96 o 
  -4   4  14        2.05        1.94      3.59 o 
  -3   4  14      175.50      215.84     13.10 o 
  -2   4  14      881.94      942.18     27.39 o 
  -1   4  14     1843.80     1957.06     36.08 o 
   0   4  14      382.17      325.45     12.43 o 
   1   4  14      515.97      527.89     18.25 o 
   2   4  14        8.17       15.18      3.05 o 
   3   4  14        0.43       -0.07      2.44 o 
   4   4  14       88.73       75.02     12.68 o 
   5   4  14       67.11       74.77      7.75 o 
   6   4  14      122.87      136.22      9.80 o 
   7   4  14       83.13       75.61     11.54 o 
   8   4  14        0.63       57.56      9.51 o 
   9   4  14      102.99       96.00     10.32 o 
 -13   5  14      194.82      189.53     13.59 o 
 -12   5  14      445.11      436.63     25.84 o 
 -11   5  14        0.01       -4.88      4.88 o 
 -10   5  14      453.89      366.33     27.07 o 
  -9   5  14     2445.13     2484.90     81.24 o 
  -8   5  14     3772.25     3927.05    103.83 o 
  -7   5  14        0.28       -2.04      5.02 o 
  -6   5  14       18.06       10.20      4.99 o 
  -5   5  14      773.63      830.84     27.62 o 
  -4   5  14      417.04      426.92     15.94 o 
  -3   5  14      740.48      640.12     21.74 o 
  -2   5  14      991.41     1016.43     29.39 o 
  -1   5  14     1383.95     1319.31     45.24 o 
   0   5  14        2.10        6.32      2.05 o 
   1   5  14      331.35      368.60     18.84 o 
   2   5  14      763.56      733.39     27.38 o 
   3   5  14      382.48      363.71     19.39 o 
   4   5  14      664.98      647.26     29.78 o 
   5   5  14      280.76      314.45     15.65 o 
   6   5  14      512.24      589.59     15.94 o 
   7   5  14      700.70      780.46     16.87 o 
   8   5  14       11.71        9.95      4.57 o 
   9   5  14        0.72       17.73      4.76 o 
 -13   6  14      140.59      125.94      9.77 o 
 -12   6  14       54.48       35.43      6.94 o 
 -11   6  14       76.16       53.08      9.80 o 
 -10   6  14      312.85      316.05     24.72 o 
  -9   6  14        7.39        0.46      3.69 o 
  -8   6  14      141.74      133.36     16.14 o 
  -7   6  14      727.33      954.22     43.10 o 
  -6   6  14      212.54      327.09     24.07 o 
  -5   6  14      366.66      398.88     63.40 o 
  -4   6  14       21.28       10.21      3.25 o 
  -3   6  14      238.75      268.02     20.89 o 
  -2   6  14        3.80       12.74      5.76 o 
  -1   6  14       26.65       25.60      6.89 o 
   0   6  14     1264.93     1251.81     50.11 o 
   1   6  14      159.07      117.47     15.27 o 
   2   6  14       12.18       11.37      2.70 o 
   3   6  14      331.52      301.67     13.33 o 
   4   6  14      217.05      182.98      9.24 o 
   5   6  14      610.09      665.63     17.49 o 
   6   6  14       68.70       68.61      5.24 o 
   7   6  14       23.00       28.60      2.95 o 
   8   6  14       85.12       85.90      9.62 o 
 -12   7  14      932.41      804.65     30.21 o 
 -11   7  14        4.50        3.86      3.06 o 
 -10   7  14        2.04       -2.56      5.17 o 
  -9   7  14       78.58       80.19     12.06 o 
  -8   7  14      133.63      122.56     14.88 o 
  -7   7  14      540.77      613.05     38.39 o 
  -6   7  14      194.31      187.34     12.55 o 
  -5   7  14      114.26      113.15      9.38 o 
  -4   7  14      242.94      240.50     19.73 o 
  -3   7  14      624.98      631.81     33.20 o 
  -2   7  14       89.36       82.47      8.63 o 
  -1   7  14      105.16      108.18     14.21 o 
   0   7  14        7.07        5.50      2.62 o 
   1   7  14      166.19      169.72     12.21 o 
   2   7  14      119.86      126.56      7.98 o 
   3   7  14      659.25      707.09     19.11 o 
   4   7  14       14.09       16.01      2.43 o 
   5   7  14       18.96       10.51      3.32 o 
   6   7  14      363.32      371.18     11.19 o 
   7   7  14      397.19      417.31     12.97 o 
 -11   8  14      139.16      118.29     11.06 o 
 -10   8  14       28.38       11.66      4.47 o 
  -9   8  14      599.30      556.66     28.73 o 
  -8   8  14       83.94       85.32      7.45 o 
  -7   8  14       25.62       14.91      3.59 o 
  -6   8  14       80.12       72.88      7.60 o 
  -5   8  14      205.98      203.94     12.08 o 
  -4   8  14      113.14      104.00     13.14 o 
  -3   8  14       23.31       26.68      6.68 o 
  -2   8  14       86.53       96.58      7.18 o 
  -1   8  14     1307.64     1404.82     35.11 o 
   0   8  14      105.30      105.38      7.26 o 
   1   8  14       61.46       74.58      5.97 o 
   2   8  14      434.99      441.13     14.70 o 
   3   8  14      272.12      230.04     10.18 o 
   4   8  14        1.51        2.58      1.37 o 
   5   8  14     1794.97     1944.59     33.74 o 
   6   8  14      391.75      440.48     17.54 o 
 -10   9  14       57.40       40.03      6.07 o 
  -9   9  14       37.30       27.29      5.68 o 
  -8   9  14       61.09       46.57      8.10 o 
  -7   9  14      116.87       88.62      7.53 o 
  -6   9  14       64.06       58.06      6.12 o 
  -5   9  14       35.77       40.84      7.77 o 
  -4   9  14      209.52      181.17     16.76 o 
  -3   9  14      146.20      155.21     11.56 o 
  -2   9  14      493.16      462.74     18.27 o 
  -1   9  14       11.03       14.73      2.37 o 
   0   9  14      442.14      473.83     14.84 o 
   1   9  14      342.73      355.87     12.65 o 
   2   9  14      108.62      120.67      7.14 o 
   3   9  14      103.62      100.01      7.20 o 
   4   9  14      210.34      226.76     12.87 o 
   5   9  14       29.48       24.88      4.07 o 
  -8  10  14      402.61      337.54     15.44 o 
  -7  10  14       18.87       21.56      4.73 o 
  -6  10  14       64.85       51.13      7.91 o 
  -5  10  14      365.47      397.71     34.92 o 
  -4  10  14      472.53      447.61     25.50 o 
  -3  10  14      198.49      231.76     19.54 o 
  -2  10  14      158.78      134.08     14.97 o 
  -1  10  14        9.97       14.92      4.98 o 
   0  10  14      109.09      143.57      7.27 o 
   1  10  14       49.11       51.86      4.28 o 
   2  10  14      140.12      136.67      9.10 o 
   3  10  14       56.74       47.35      5.75 o 
   4  10  14      313.88      284.84     12.59 o 
  -7  11  14      368.97      371.75     17.00 o 
  -6  11  14      642.85      686.53     26.28 o 
  -5  11  14        7.75       11.21      3.58 o 
  -4  11  14      148.15      170.45     14.33 o 
  -3  11  14        4.14        7.15      3.47 o 
  -2  11  14        6.63        7.15      4.03 o 
  -1  11  14       24.52       32.05      6.81 o 
   0  11  14      384.55      488.28     25.67 o 
   1  11  14       96.65      115.78     11.89 o 
  -4  12  14        1.35        8.24      2.69 o 
  -3  12  14      554.16      576.34     22.24 o 
  -2  12  14      132.79      161.87     11.71 o 
  -1  12  14      226.81      256.49     14.58 o 
 -14   1  15        1.49        0.30      1.34 o 
 -13   1  15      579.51      611.19     17.92 o 
 -12   1  15      351.01      313.73     13.16 o 
 -11   1  15      360.94      359.20     11.70 o 
 -10   1  15      801.48      795.90     22.21 o 
  -9   1  15     1436.76     1525.85     31.89 o 
  -8   1  15      100.10      102.89     11.10 o 
  -7   1  15      307.78      393.28     21.27 o 
  -6   1  15     1052.79     1113.47     23.69 o 
  -5   1  15     6004.16     6211.94     56.80 o 
  -4   1  15       38.87       47.23      4.35 o 
  -3   1  15     2710.81     2673.38     47.45 o 
  -2   1  15        2.73        2.55      2.35 o 
  -1   1  15      884.67      915.87     16.79 o 
   0   1  15       65.39       61.02      5.52 o 
   1   1  15       42.54       65.70      6.89 o 
   2   1  15      780.76      831.18     23.51 o 
   3   1  15     1448.40     1418.18     45.95 o 
   4   1  15      973.18      901.44     31.78 o 
   5   1  15      237.09      240.03     15.59 o 
   6   1  15       15.31       10.04      3.57 o 
   7   1  15      781.21      702.67     31.54 o 
   8   1  15      184.66      183.00     10.47 o 
   9   1  15        1.13       -2.63      2.63 o 
 -13   2  15      153.21      147.41      7.30 o 
 -12   2  15     1102.03     1108.31     33.16 o 
 -11   2  15        6.27       17.16      2.86 o 
 -10   2  15      137.54      139.05      9.05 o 
  -9   2  15     1029.54     1032.81     34.23 o 
  -8   2  15      532.91      518.81     23.88 o 
  -7   2  15     1057.99     1131.76     28.52 o 
  -6   2  15      885.01      929.96     19.07 o 
  -5   2  15      140.82      167.34      8.84 o 
  -4   2  15     1013.16      994.68     21.33 o 
  -3   2  15     1388.40     1604.00     27.49 o 
  -2   2  15       76.31       49.74      4.09 o 
  -1   2  15      292.32      293.03     11.01 o 
   0   2  15     1222.86     1111.75     50.66 o 
   1   2  15       19.87       18.29      4.05 o 
   2   2  15      257.32      254.31     13.03 o 
   3   2  15     1452.04     1378.21     41.70 o 
   4   2  15       96.54      100.39     10.16 o 
   5   2  15       86.04       78.45      8.64 o 
   6   2  15      300.66      282.23     28.55 o 
   7   2  15       23.30       14.41      3.24 o 
   8   2  15      248.17      231.89     17.43 o 
   9   2  15       18.63       16.14      4.06 o 
 -13   3  15       19.88       18.53      2.92 o 
 -12   3  15      572.72      593.25     17.84 o 
 -11   3  15       28.82       28.69      4.97 o 
 -10   3  15       29.88       18.55      9.22 o 
  -9   3  15       12.28        8.68      2.86 o 
  -8   3  15     1767.78     1817.51     35.70 o 
  -7   3  15       12.19        5.95      2.92 o 
  -6   3  15       13.05       24.10      3.88 o 
  -5   3  15       16.66       12.34      4.41 o 
  -4   3  15       39.15       45.15      4.60 o 
  -3   3  15     1451.38     1476.68     27.71 o 
  -2   3  15        9.57        6.05      1.73 o 
  -1   3  15      728.31      756.64     69.22 o 
   0   3  15       81.41       81.96      6.43 o 
   1   3  15        9.10       10.12      2.09 o 
   2   3  15       60.46       47.69      8.19 o 
   3   3  15      132.79      134.52     15.71 o 
   4   3  15       30.10       25.66      5.34 o 
   5   3  15       25.23       29.93      4.12 o 
   6   3  15       35.36       24.43      3.97 o 
   7   3  15      212.35      221.89     18.99 o 
   8   3  15       47.51       36.87      6.95 o 
   9   3  15       30.58       19.17      4.11 o 
 -13   4  15      172.31      124.47     11.01 o 
 -12   4  15      381.16      357.82     22.75 o 
 -11   4  15       13.73       16.26      6.60 o 
 -10   4  15      283.80      266.07     23.46 o 
  -9   4  15      208.43      219.20     21.95 o 
  -8   4  15     1366.86     1528.67     60.24 o 
  -7   4  15        2.67       -2.36      6.43 o 
  -6   4  15       11.15        7.14      4.14 o 
  -5   4  15        0.26        5.28      2.82 o 
  -4   4  15      399.36      349.46     19.63 o 
  -3   4  15       13.66       10.01      2.72 o 
  -2   4  15      433.98      419.03     18.34 o 
  -1   4  15     1260.33     1339.75     39.75 o 
   0   4  15       26.07       23.34      3.57 o 
   1   4  15      711.47      848.36     30.73 o 
   2   4  15       41.53       43.35      6.01 o 
   3   4  15      193.83      156.70     12.92 o 
   4   4  15      941.40     1022.58     48.09 o 
   5   4  15       39.61       33.79      6.79 o 
   6   4  15       50.93       65.10      6.47 o 
   7   4  15      385.93      442.18     26.05 o 
   8   4  15      156.77      151.76     13.53 o 
   9   4  15       38.62       58.24      6.88 o 
 -13   5  15        7.71       10.71      3.41 o 
 -12   5  15        2.86       -1.17      2.99 o 
 -11   5  15       19.54        7.88      4.19 o 
 -10   5  15        4.56       -0.80      3.67 o 
  -9   5  15      246.57      282.19     23.40 o 
  -8   5  15       10.01       36.16      9.78 o 
  -7   5  15       33.76       30.47      8.66 o 
  -6   5  15       99.15      157.00     17.21 o 
  -5   5  15        1.16       -4.56      4.56 o 
  -4   5  15        1.15        0.70      4.13 o 
  -3   5  15        3.75        0.61      2.85 o 
  -2   5  15      314.74      341.32     24.09 o 
  -1   5  15      116.60      120.34     11.35 o 
   0   5  15       26.48       23.39      4.85 o 
   1   5  15        2.49        7.03      2.74 o 
   2   5  15      316.37      347.17     18.99 o 
   3   5  15       73.12      100.97     14.18 o 
   4   5  15        0.30       -0.25      5.79 o 
   5   5  15       15.99       16.58      3.50 o 
   6   5  15      553.58      581.39     24.44 o 
   7   5  15        8.93        9.67      2.05 o 
   8   5  15      136.78      157.98     12.87 o 
 -12   6  15      609.54      597.05     26.23 o 
 -11   6  15      132.13       93.64     11.63 o 
 -10   6  15       37.61       35.05      8.23 o 
  -9   6  15      101.13      145.30     16.95 o 
  -8   6  15     1425.48     1883.53     63.97 o 
  -7   6  15      244.71      287.51     23.17 o 
  -6   6  15       92.70       89.37     13.07 o 
  -5   6  15      130.44       84.12      8.08 o 
  -4   6  15     1921.92     1813.31     52.15 o 
  -3   6  15       38.73       43.75      8.69 o 
  -2   6  15     1215.47     1235.64     48.41 o 
  -1   6  15     1036.52     1103.22     95.49 o 
   0   6  15     5338.38     5143.26    116.66 o 
   1   6  15      518.84      539.09     33.33 o 
   2   6  15        3.93        0.96      2.63 o 
   3   6  15      557.09      606.56     22.15 o 
   4   6  15       16.24       20.45      4.52 o 
   5   6  15      399.55      449.33     17.34 o 
   6   6  15      430.11      468.04     16.27 o 
   7   6  15      359.21      414.33     22.43 o 
   8   6  15       60.59       61.75      7.20 o 
 -12   7  15       47.70       29.87      5.26 o 
 -11   7  15       39.50       28.89      6.58 o 
 -10   7  15      152.97      165.35     15.60 o 
  -9   7  15       80.82       60.49     10.58 o 
  -8   7  15      139.51       88.80     12.88 o 
  -7   7  15      205.04      278.88     21.94 o 
  -6   7  15     1088.69     1150.95    255.67 o 
  -5   7  15        2.69        5.02      7.64 o 
  -4   7  15       34.65       47.84      8.62 o 
  -3   7  15      176.29      155.70     11.53 o 
  -2   7  15       30.77       23.69      6.95 o 
  -1   7  15        9.85       15.92      4.16 o 
   0   7  15       30.87       28.07      5.00 o 
   1   7  15      892.18      845.65     27.56 o 
   2   7  15       58.99       63.25      7.40 o 
   3   7  15     1986.70     1945.19     55.94 o 
   4   7  15      109.23       92.87      7.64 o 
   5   7  15      107.65      104.05      7.64 o 
   6   7  15      184.84      175.11      8.81 o 
 -11   8  15        9.14       45.79      6.71 o 
 -10   8  15      123.01      113.93     11.29 o 
  -9   8  15      591.10      522.42     26.48 o 
  -8   8  15     1551.73     1353.07     45.95 o 
  -7   8  15      916.43      960.74    129.66 o 
  -6   8  15        6.13        7.99      2.36 o 
  -5   8  15       84.89       94.01     11.64 o 
  -4   8  15       15.42       34.51      7.92 o 
  -3   8  15      623.26      650.35     21.44 o 
  -2   8  15      162.25      189.18     11.85 o 
  -1   8  15        7.51        6.57      2.23 o 
   0   8  15      103.96      122.14     13.17 o 
   1   8  15        9.89        2.97      2.60 o 
   2   8  15      169.30      169.24     11.34 o 
   3   8  15      145.75      162.23     13.73 o 
   4   8  15      988.72     1042.99     34.31 o 
   5   8  15      393.52      462.78     19.88 o 
  -9   9  15      103.79       96.96      9.26 o 
  -8   9  15       63.72       58.24      7.60 o 
  -7   9  15       47.79       28.28      3.81 o 
  -6   9  15        0.41        0.44      2.41 o 
  -5   9  15     1481.02     1498.90     53.56 o 
  -4   9  15       39.76       30.95      6.91 o 
  -3   9  15       68.89       72.69     10.97 o 
  -2   9  15      444.06      444.34     23.83 o 
  -1   9  15      356.29      384.99     16.16 o 
   0   9  15      206.06      215.57     12.15 o 
   1   9  15       90.50       95.83      7.98 o 
   2   9  15       30.35       28.67      4.39 o 
   3   9  15      579.98      683.04     26.18 o 
   4   9  15      186.86      223.27     13.30 o 
  -8  10  15      109.35       88.26      8.22 o 
  -7  10  15      188.19      211.91     14.31 o 
  -6  10  15       24.42       13.33      3.93 o 
  -5  10  15      517.83      524.39     26.39 o 
  -4  10  15       84.60       86.33     11.11 o 
  -3  10  15       26.37       23.41      6.20 o 
  -2  10  15        1.31        1.59      3.23 o 
  -1  10  15       18.57       18.25      3.58 o 
   0  10  15      148.79      174.38      9.57 o 
   1  10  15      875.30      980.57     45.15 o 
   2  10  15       60.53       76.08      7.50 o 
  -6  11  15      190.47      218.08     12.90 o 
  -5  11  15       74.11       73.80      8.22 o 
  -4  11  15       22.87       13.24      3.78 o 
  -3  11  15      644.03      725.62     29.43 o 
  -2  11  15       22.57       30.58      5.88 o 
  -1  11  15       32.38       45.60      7.50 o 
   0  11  15        1.10        0.22      2.36 o 
 -13   0  16      333.87      323.76     15.98 o 
 -12   0  16      414.41      387.76     14.90 o 
 -11   0  16      113.38      113.49      8.81 o 
 -10   0  16       68.74       81.27     12.83 o 
  -9   0  16      130.08      124.41     16.54 o 
  -8   0  16      475.39      447.65     31.89 o 
  -7   0  16     3087.92     3308.69     94.66 o 
  -6   0  16      377.12      342.84     18.43 o 
  -5   0  16     2225.23     2204.93     49.49 o 
  -4   0  16     2142.88     2239.91     65.98 o 
  -3   0  16       33.11       26.81      5.28 o 
  -2   0  16        4.47        1.01      2.57 o 
  -1   0  16       59.14       57.64      6.51 o 
   0   0  16        7.08        6.35      7.20 o 
   1   0  16      817.33      812.59     52.50 o 
   2   0  16        0.09       -2.10      5.48 o 
   3   0  16       34.72       38.50      9.75 o 
   4   0  16      934.68      967.64     45.97 o 
   5   0  16      428.72      373.27     26.61 o 
   6   0  16       63.79       54.05      9.61 o 
   7   0  16      805.03      701.54     31.36 o 
   8   0  16       36.66       36.36      6.50 o 
 -13   1  16       19.65       23.18      4.60 o 
 -12   1  16       47.95       40.12      5.16 o 
 -11   1  16       43.08       28.89      3.80 o 
 -10   1  16      130.34      116.67     10.82 o 
  -9   1  16      757.05      759.49     29.06 o 
  -8   1  16      164.43      189.79     17.77 o 
  -7   1  16     4187.85     4310.25     78.46 o 
  -6   1  16       33.76       29.39      3.99 o 
  -5   1  16     1205.00     1275.31     25.80 o 
  -4   1  16       99.99      117.82      7.48 o 
  -3   1  16      295.33      314.86     15.87 o 
  -2   1  16      529.01      551.80     17.11 o 
  -1   1  16     1974.74     2014.44     51.21 o 
   0   1  16       23.25       21.81      7.96 o 
   1   1  16      129.46      146.76     16.16 o 
   2   1  16       20.19       12.52      4.94 o 
   3   1  16      430.29      384.80     21.36 o 
   4   1  16        8.35        5.47      9.63 o 
   5   1  16      106.75       75.96     16.56 o 
   6   1  16       67.37       59.42      6.99 o 
   7   1  16       79.80       84.65     18.41 o 
   8   1  16      272.96      261.72     11.32 o 
   9   1  16        0.80       -1.35      1.35 o 
 -13   2  16      274.75      238.14     14.46 o 
 -12   2  16      365.64      365.60     15.06 o 
 -11   2  16      316.87      314.96     15.39 o 
 -10   2  16      116.51      118.02      8.13 o 
  -9   2  16     1217.16     1155.67     36.40 o 
  -8   2  16     1419.64     1452.00     41.61 o 
  -7   2  16       41.89       34.53      6.85 o 
  -6   2  16      113.75      102.41     11.32 o 
  -5   2  16      770.57      831.71     17.94 o 
  -4   2  16      801.99      805.12     19.47 o 
  -3   2  16      603.45      593.12     16.25 o 
  -2   2  16      265.65      258.05     10.87 o 
  -1   2  16      288.02      306.36     13.72 o 
   0   2  16      181.89      172.55     17.49 o 
   1   2  16      203.44      187.68     15.53 o 
   2   2  16       53.70       84.92     17.13 o 
   3   2  16     1533.23     1542.84     43.91 o 
   4   2  16      306.06      274.02     25.19 o 
   5   2  16      208.82      184.33      9.67 o 
   6   2  16       92.08       97.46      8.47 o 
   7   2  16      420.80      397.35     15.63 o 
   8   2  16      114.88      108.20     10.79 o 
   9   2  16      353.84      288.98     13.98 o 
 -13   3  16        3.94        3.68      1.99 o 
 -12   3  16      327.32      259.64     18.94 o 
 -11   3  16      271.82      233.54     19.75 o 
 -10   3  16        0.10       -3.99      4.61 o 
  -9   3  16      483.76      487.31     22.10 o 
  -8   3  16      771.60      901.16     32.19 o 
  -7   3  16      644.53      666.54     27.41 o 
  -6   3  16      839.72      862.19     31.37 o 
  -5   3  16       93.36       92.99      9.94 o 
  -4   3  16     1494.12     1438.84     52.94 o 
  -3   3  16       17.28       17.16      3.28 o 
  -2   3  16      277.05      317.23     18.34 o 
  -1   3  16     1420.46     1288.79     37.26 o 
   0   3  16     4254.53     4113.88    765.11 o 
   1   3  16     1521.17     1607.70     67.12 o 
   2   3  16      199.94      166.24     15.09 o 
   3   3  16        2.42        5.91      3.78 o 
   4   3  16      146.97      188.85     13.42 o 
   5   3  16       54.15       39.21      4.27 o 
   6   3  16       59.39       49.58      9.29 o 
   7   3  16       30.29       18.28      5.37 o 
   8   3  16       34.25       26.09      5.41 o 
 -13   4  16        2.47       -1.08      2.11 o 
 -12   4  16        3.61        1.96      2.60 o 
 -11   4  16       38.35       52.36      9.66 o 
 -10   4  16      315.72      285.66     24.53 o 
  -9   4  16      278.15      296.40     24.73 o 
  -8   4  16      727.10      670.97     37.99 o 
  -7   4  16      851.54      841.07     42.21 o 
  -6   4  16       35.32       27.65      8.35 o 
  -5   4  16      470.76      386.38     27.37 o 
  -4   4  16      330.72      297.24     22.51 o 
  -3   4  16      806.74      830.06     37.80 o 
  -2   4  16      856.38      968.24     80.13 o 
  -1   4  16        0.68        2.53      3.10 o 
   0   4  16       12.43        0.92      3.07 o 
   1   4  16       59.50       70.00      8.16 o 
   2   4  16       34.15       50.63      8.15 o 
   3   4  16      921.73      934.07     31.62 o 
   4   4  16       91.59       88.27      8.49 o 
   5   4  16        0.49        0.56      3.10 o 
   6   4  16      104.83       98.17      7.33 o 
   7   4  16       73.06       82.70     10.31 o 
   8   4  16       19.02       26.10      5.01 o 
 -12   5  16      363.60      310.38     19.05 o 
 -11   5  16     1633.99     1568.71     52.32 o 
 -10   5  16      381.50      320.34     23.78 o 
  -9   5  16      122.62      141.28     18.42 o 
  -8   5  16       18.86       51.58     10.78 o 
  -7   5  16     1247.16     1159.74     49.93 o 
  -6   5  16        0.08        2.41      3.32 o 
  -5   5  16       80.39      112.03     14.21 o 
  -4   5  16     1600.58     1352.82     49.23 o 
  -3   5  16      148.14      166.38     11.47 o 
  -2   5  16       58.99       59.60      9.97 o 
  -1   5  16      389.97      372.82     21.32 o 
   0   5  16     2066.53     2115.60     48.51 o 
   1   5  16     1045.41     1102.47     32.52 o 
   2   5  16      714.28      823.48     38.05 o 
   3   5  16      226.31      286.62     15.64 o 
   4   5  16     2021.09     2235.10     44.73 o 
   5   5  16        0.35        0.92      2.14 o 
   6   5  16      126.84      112.23      7.63 o 
   7   5  16        3.03        3.26      3.43 o 
   8   5  16      163.92      164.08     11.10 o 
 -12   6  16      384.84      318.59     17.25 o 
 -11   6  16      189.39      154.09     14.43 o 
 -10   6  16       55.86       29.35      8.28 o 
  -9   6  16       13.88       24.27      7.75 o 
  -8   6  16      225.61      282.51     22.28 o 
  -7   6  16       11.88       14.27      7.07 o 
  -6   6  16       67.60       43.06      9.21 o 
  -5   6  16       67.69       52.30      9.95 o 
  -4   6  16      276.86      230.12     14.26 o 
  -3   6  16      447.61      401.92     26.34 o 
  -2   6  16       43.00       33.42      6.15 o 
  -1   6  16        1.75        4.23      5.20 o 
   0   6  16      242.21      252.01     22.19 o 
   1   6  16      139.26      141.78     17.04 o 
   2   6  16       76.08       78.63      6.67 o 
   3   6  16       88.79       92.73      8.44 o 
   4   6  16       73.37       98.13      8.21 o 
   5   6  16      248.05      281.39     12.77 o 
   6   6  16        9.29        9.76      2.41 o 
   7   6  16        0.09       -2.46      2.46 o 
 -11   7  16      264.26      233.62     15.50 o 
 -10   7  16        0.11       -2.79      3.31 o 
  -9   7  16        8.55        4.12      3.34 o 
  -8   7  16      207.52      274.49     21.35 o 
  -7   7  16       53.76       48.69      8.79 o 
  -6   7  16       32.61       36.63      8.19 o 
  -5   7  16      433.78      399.83     24.68 o 
  -4   7  16       47.38       41.35      8.08 o 
  -3   7  16        4.47        3.25      3.18 o 
  -2   7  16        2.73        5.42      2.87 o 
  -1   7  16      214.26      206.10     13.06 o 
   0   7  16      929.38      989.84     29.52 o 
   1   7  16       26.43       29.67      5.25 o 
   2   7  16      307.93      275.87     14.73 o 
   3   7  16        1.08        0.95      2.60 o 
   4   7  16      242.42      241.48     11.46 o 
   5   7  16      467.70      536.51     22.49 o 
 -10   8  16       40.97       34.86      5.83 o 
  -9   8  16       18.80       22.97      5.91 o 
  -8   8  16      237.42      260.04     18.74 o 
  -7   8  16      178.73      176.10     15.35 o 
  -6   8  16      449.61      562.40     27.46 o 
  -5   8  16      187.16      175.21     16.15 o 
  -4   8  16      360.18      294.24     21.57 o 
  -3   8  16      389.80      408.77     16.23 o 
  -2   8  16        2.88        3.60      1.88 o 
  -1   8  16      482.15      499.18     19.20 o 
   0   8  16        2.47        1.00      2.29 o 
   1   8  16       24.26       25.86      6.08 o 
   2   8  16      825.79      825.29     31.71 o 
   3   8  16       80.09      105.50     10.26 o 
   4   8  16      642.28      630.75     23.86 o 
   5   8  16        9.90       29.30      4.46 o 
  -8   9  16      129.78      101.96      8.62 o 
  -7   9  16      224.07      192.81     14.41 o 
  -6   9  16      130.00      139.17     13.09 o 
  -5   9  16      138.50      124.31     13.03 o 
  -4   9  16        0.60       -1.73      4.01 o 
  -3   9  16       93.59      111.26     13.12 o 
  -2   9  16      331.32      329.87     13.59 o 
  -1   9  16        0.59       -0.89      1.71 o 
   0   9  16      128.78      118.30      8.66 o 
   1   9  16      104.89      100.96      7.65 o 
   2   9  16       56.26       55.50      7.12 o 
   3   9  16        9.45        7.90      2.74 o 
  -7  10  16        2.16        1.69      1.81 o 
  -6  10  16       13.90       20.18      4.42 o 
  -5  10  16      307.54      342.59     19.52 o 
  -4  10  16      501.23      471.63     24.14 o 
  -3  10  16       60.73       88.71     10.55 o 
  -2  10  16       63.85       63.00      9.11 o 
  -1  10  16       58.57       63.20      9.27 o 
   0  10  16      197.51      231.45      9.99 o 
  -4  11  16       59.60       52.41      6.40 o 
  -3  11  16       15.12       17.10      4.18 o 
  -2  11  16       10.66        7.95      3.02 o 
  -1  11  16     1369.68     1559.26     41.28 o 
 -12   1  17      213.28      237.42     17.26 o 
 -11   1  17        1.56        6.00      3.84 o 
 -10   1  17      978.43     1029.20     32.16 o 
  -9   1  17      986.99      945.68     32.45 o 
  -8   1  17     5643.43     5689.73     93.38 o 
  -7   1  17     2216.30     2280.74     55.10 o 
  -6   1  17     1665.93     1777.47     48.55 o 
  -5   1  17     1736.64     1696.07     47.12 o 
  -4   1  17      242.36      269.89     17.81 o 
  -3   1  17      268.58      290.04     11.31 o 
  -2   1  17      251.24      238.08      9.24 o 
  -1   1  17     2445.76     2135.67     69.38 o 
   0   1  17      629.14      613.03     75.68 o 
   1   1  17     1281.32     1192.30     91.34 o 
   2   1  17      251.10      280.91     28.10 o 
   3   1  17        0.35        4.00      3.99 o 
   4   1  17     1774.69     1609.37     41.15 o 
   5   1  17       13.70       10.15      2.87 o 
   6   1  17      205.49      166.67     10.64 o 
   7   1  17      147.62      134.36      8.50 o 
   8   1  17       95.21       96.73      8.71 o 
 -12   2  17       84.58       52.17      8.07 o 
 -11   2  17      305.06      307.99     22.66 o 
 -10   2  17      115.89      104.22      9.61 o 
  -9   2  17       55.23       42.38      7.04 o 
  -8   2  17      101.92      126.08     12.62 o 
  -7   2  17      661.40      671.27     28.26 o 
  -6   2  17       50.93       45.90     12.50 o 
  -5   2  17       15.89       19.11      4.33 o 
  -4   2  17      338.62      363.49     17.94 o 
  -3   2  17     2116.22     2239.61    132.54 o 
  -2   2  17      187.99      218.37     14.29 o 
  -1   2  17        6.87       10.78      5.45 o 
   0   2  17       28.11       19.78      8.65 o 
   1   2  17      387.80      370.43     44.94 o 
   2   2  17      112.55       92.70     11.23 o 
   3   2  17       62.85       65.51     10.43 o 
   4   2  17       51.30       51.59      7.28 o 
   5   2  17        0.95       -1.68      1.68 o 
   6   2  17      599.99      595.35     19.95 o 
   7   2  17        2.36        0.73      2.21 o 
   8   2  17       64.92       57.85      6.68 o 
 -12   3  17     1041.21     1016.14     37.12 o 
 -11   3  17        0.34        0.71      3.70 o 
 -10   3  17        1.21        4.71      4.69 o 
  -9   3  17      171.62      197.74     20.02 o 
  -8   3  17      230.58      198.14     14.47 o 
  -7   3  17      343.78      388.69     20.70 o 
  -6   3  17       45.64       24.33      7.08 o 
  -5   3  17        5.15       10.36      4.70 o 
  -4   3  17      475.40      433.07     64.24 o 
  -3   3  17      221.38      244.59     27.52 o 
  -2   3  17       38.47       40.60      7.11 o 
  -1   3  17       37.67       51.36     10.64 o 
   0   3  17      162.05      220.47     46.70 o 
   1   3  17      122.06      139.13     17.91 o 
   2   3  17       87.10       89.90     10.77 o 
   3   3  17      521.06      544.86     24.34 o 
   4   3  17      135.92      131.11      9.78 o 
   5   3  17      328.72      350.77     16.43 o 
   6   3  17       62.93       65.64      9.70 o 
   7   3  17      130.90      130.53     12.07 o 
   8   3  17       52.08       57.30      6.51 o 
 -12   4  17       30.57       42.37      7.05 o 
 -11   4  17      778.57      792.84     35.05 o 
 -10   4  17       82.04       51.91      9.65 o 
  -9   4  17       23.53       18.27      7.06 o 
  -8   4  17     1066.88      961.06     45.08 o 
  -7   4  17     1748.36     1774.77     62.99 o 
  -6   4  17      192.88      156.00     17.35 o 
  -5   4  17       89.38       84.97     12.78 o 
  -4   4  17       54.59       47.00      9.37 o 
  -3   4  17     1555.29     1463.24     51.81 o 
  -2   4  17      750.29      881.34     37.03 o 
  -1   4  17      307.90      351.83     34.93 o 
   0   4  17      335.78      387.87     18.36 o 
   1   4  17      652.25      753.68     32.55 o 
   2   4  17      777.02      870.88     32.29 o 
   3   4  17      333.02      370.44     18.82 o 
   4   4  17      514.62      553.42     21.45 o 
   5   4  17      118.51      139.12      9.18 o 
   6   4  17       19.74       19.77      3.39 o 
   7   4  17      222.09      238.76     15.61 o 
 -12   5  17      241.30      269.36     16.44 o 
 -11   5  17      166.57      180.30     15.43 o 
 -10   5  17       95.47       86.98     13.07 o 
  -9   5  17        1.79        3.18      3.67 o 
  -8   5  17       71.23       99.66     14.08 o 
  -7   5  17      769.47      851.35     40.15 o 
  -6   5  17       73.40       36.36      8.24 o 
  -5   5  17      532.53      497.20     29.05 o 
  -4   5  17       36.98       33.52      8.59 o 
  -3   5  17       40.17       34.13      7.96 o 
  -2   5  17        6.50        5.76      4.77 o 
  -1   5  17        2.47        4.35      9.60 o 
   0   5  17      623.35      722.33     24.81 o 
   1   5  17       36.43       29.74      5.98 o 
   2   5  17       86.35      114.57     14.62 o 
   3   5  17      387.89      357.19     16.67 o 
   4   5  17      354.68      378.80     16.16 o 
   5   5  17      638.98      630.07     21.01 o 
   6   5  17      136.17      174.34      8.32 o 
   7   5  17       14.14       10.87      3.48 o 
 -11   6  17      488.13      553.53     25.26 o 
 -10   6  17        6.66        2.11      2.67 o 
  -9   6  17        4.37       13.14      5.61 o 
  -8   6  17       12.23       23.34      6.97 o 
  -7   6  17        5.19        3.69      2.90 o 
  -6   6  17       32.05       12.61      5.59 o 
  -5   6  17      685.16      679.98     22.91 o 
  -4   6  17      526.56      413.58     28.38 o 
  -3   6  17      639.81      636.49     32.94 o 
  -2   6  17       15.07       12.52      4.98 o 
  -1   6  17      381.47      432.72     23.15 o 
   0   6  17       27.09       45.88      9.77 o 
   1   6  17     2075.61     2181.71     46.18 o 
   2   6  17       52.03       48.05      5.88 o 
   3   6  17       57.52       60.89      6.44 o 
   4   6  17        5.17        6.24      2.42 o 
   5   6  17      108.78      143.55      8.24 o 
   6   6  17      177.07      167.71      7.24 o 
 -11   7  17       65.03       65.02      7.30 o 
 -10   7  17       19.93       13.37      4.80 o 
  -9   7  17       14.16        9.59      5.11 o 
  -8   7  17      745.07     1038.45     39.10 o 
  -7   7  17        6.98       -3.37      3.40 o 
  -6   7  17       36.89       34.80      5.99 o 
  -5   7  17      160.65      140.32      9.74 o 
  -4   7  17      212.03      208.84     17.84 o 
  -3   7  17      170.06      163.13      9.83 o 
  -2   7  17       36.24       45.77      5.99 o 
  -1   7  17      108.74      105.75     10.56 o 
   0   7  17       65.32       81.68      7.97 o 
   1   7  17      441.47      457.27     24.06 o 
   2   7  17        9.92       14.04      4.71 o 
   3   7  17       36.44       35.18      6.07 o 
   4   7  17      531.26      590.54     23.28 o 
   5   7  17        4.71       10.44      2.82 o 
  -9   8  17      175.55      164.38     12.09 o 
  -8   8  17      384.86      423.42     43.16 o 
  -7   8  17      737.03      915.31    250.47 o 
  -6   8  17      277.03      236.69     16.90 o 
  -5   8  17       97.22       78.70     10.20 o 
  -4   8  17      252.33      226.50     17.91 o 
  -3   8  17      783.13      778.06     21.75 o 
  -2   8  17      251.65      264.73     12.88 o 
  -1   8  17        5.18        0.82      1.75 o 
   0   8  17     1066.58     1038.37     31.20 o 
   1   8  17       85.05       97.11      7.73 o 
   2   8  17        2.86        1.21      1.84 o 
   3   8  17       50.44       52.06      6.62 o 
   4   8  17      123.50      136.58      9.47 o 
  -7   9  17       81.24       65.80      7.43 o 
  -6   9  17        0.81       -1.22      2.72 o 
  -5   9  17        2.24        0.35      2.28 o 
  -4   9  17      975.67      951.81     35.71 o 
  -3   9  17        0.95       -1.78      3.43 o 
  -2   9  17        8.86        6.99      2.07 o 
  -1   9  17       83.26       66.75      5.72 o 
   0   9  17      893.69      962.36     23.21 o 
   1   9  17        6.58        9.41      2.78 o 
   2   9  17        6.46        5.56      1.96 o 
   3   9  17       25.14       33.95      4.36 o 
  -6  10  17      128.71      127.45      9.35 o 
  -5  10  17      202.62      222.47     13.70 o 
  -4  10  17      346.07      359.49     18.72 o 
  -3  10  17        4.04        3.19      1.88 o 
  -2  10  17       22.35       35.23      6.43 o 
  -1  10  17       37.19       38.08      6.69 o 
 -12   0  18      471.45      433.10     20.64 o 
 -11   0  18      489.67      494.94     27.43 o 
 -10   0  18       50.11       99.77     14.70 o 
  -9   0  18        5.60       18.59      7.42 o 
  -8   0  18      367.73      362.38     29.40 o 
  -7   0  18       41.73       37.94     10.23 o 
  -6   0  18     4950.99     5258.79    129.92 o 
  -5   0  18        1.45        2.30      6.34 o 
  -4   0  18      282.50      309.13     20.62 o 
  -3   0  18     1947.38     2011.31     55.66 o 
  -2   0  18     1639.49     1597.57    113.54 o 
  -1   0  18      425.85      309.41     35.78 o 
   0   0  18      968.86      918.03     58.00 o 
   1   0  18      173.20      180.32     24.50 o 
   2   0  18      164.39      167.87     20.53 o 
   3   0  18     1390.17     1301.56     53.19 o 
   4   0  18        8.52        0.10      3.76 o 
   5   0  18      111.87      124.88     13.50 o 
   6   0  18      131.24      124.97     11.98 o 
   7   0  18      115.25      107.31      9.44 o 
 -12   1  18      632.02      573.13     25.58 o 
 -11   1  18      361.19      348.39     15.84 o 
 -10   1  18       48.06       47.20      6.72 o 
  -9   1  18       53.16       61.67      8.10 o 
  -8   1  18        3.59        1.60      5.27 o 
  -7   1  18        0.49        0.68      3.98 o 
  -6   1  18      453.13      501.57     25.20 o 
  -5   1  18      751.62      795.70     33.32 o 
  -4   1  18      119.24      117.92     10.66 o 
  -3   1  18      423.14      432.71     17.61 o 
  -2   1  18       58.61       55.74      8.07 o 
  -1   1  18        3.79       28.62      9.66 o 
   0   1  18      322.61      352.93     25.66 o 
   1   1  18      448.24      441.98     33.44 o 
   2   1  18       10.73        9.95      5.15 o 
   3   1  18       15.01       31.57     21.93 o 
   4   1  18      107.42      105.73      9.63 o 
   5   1  18      447.96      400.88     17.05 o 
   6   1  18       20.67       17.15      3.42 o 
   7   1  18        8.70        5.20      3.90 o 
 -12   2  18      197.30      195.99     14.84 o 
 -11   2  18      260.79      264.21     20.05 o 
 -10   2  18      185.89      191.64     12.68 o 
  -9   2  18        0.56        4.47      3.49 o 
  -8   2  18      323.63      326.69     25.41 o 
  -7   2  18     2642.47     2839.32     51.08 o 
  -6   2  18      412.17      472.33     20.21 o 
  -5   2  18       11.77        6.13      3.23 o 
  -4   2  18      175.62      191.00     17.99 o 
  -3   2  18      139.30      138.57     11.68 o 
  -2   2  18       86.77       71.43      8.60 o 
  -1   2  18        0.78       -3.07      5.66 o 
   0   2  18     1302.72     1289.18    146.36 o 
   1   2  18      449.96      465.04     46.37 o 
   2   2  18       94.74       86.04     11.72 o 
   3   2  18      101.87      100.74      9.98 o 
   4   2  18      621.64      629.58     27.20 o 
   5   2  18       45.42       47.75      5.96 o 
   6   2  18      253.00      265.11     11.84 o 
   7   2  18        5.57        0.09      2.45 o 
 -12   3  18       48.23       62.82      8.22 o 
 -11   3  18      912.16      922.21     37.39 o 
 -10   3  18      513.60      450.91     28.49 o 
  -9   3  18       28.57       45.08      9.91 o 
  -8   3  18      540.27      453.95     31.26 o 
  -7   3  18      948.43      915.33     44.48 o 
  -6   3  18      110.82       76.98     12.75 o 
  -5   3  18       65.17       64.59      9.35 o 
  -4   3  18      897.18      914.91    105.16 o 
  -3   3  18     2118.10     2221.52    358.58 o 
  -2   3  18      185.82      205.21     14.42 o 
  -1   3  18      463.04      422.98     73.94 o 
   0   3  18       39.07       43.67      8.88 o 
   1   3  18     1427.39     1679.94    132.12 o 
   2   3  18       79.78       75.13      9.38 o 
   3   3  18       39.85       69.75      8.33 o 
   4   3  18       28.99       42.28      5.32 o 
   5   3  18     1257.12     1237.21     37.42 o 
   6   3  18       27.80       46.81      7.33 o 
   7   3  18        2.30        2.45      2.33 o 
 -12   4  18      135.76      113.33     10.38 o 
 -11   4  18      227.61      255.44     18.38 o 
 -10   4  18        3.13        8.24      4.81 o 
  -9   4  18        4.06       -1.14      3.29 o 
  -8   4  18       17.87        4.03      4.06 o 
  -7   4  18       55.11       70.01     11.70 o 
  -6   4  18      534.26      422.40     28.91 o 
  -5   4  18       29.57       25.18      6.89 o 
  -4   4  18       22.13       13.63      4.92 o 
  -3   4  18       67.56       81.33     19.80 o 
  -2   4  18       89.39      144.35     15.24 o 
  -1   4  18     1831.02     2170.46    210.45 o 
   0   4  18      774.35      847.34     45.70 o 
   1   4  18        4.84        3.14      3.57 o 
   2   4  18      157.70      121.23     11.29 o 
   3   4  18      322.87      315.99     12.80 o 
   4   4  18       71.74      100.32      8.03 o 
   5   4  18        0.01        3.49      1.69 o 
   6   4  18      643.12      698.85     28.02 o 
   7   4  18      290.39      263.73     13.60 o 
 -11   5  18     1063.94     1093.29     37.21 o 
 -10   5  18      738.41      806.31     34.88 o 
  -9   5  18       66.60       97.06     12.93 o 
  -8   5  18      217.78      229.28     19.96 o 
  -7   5  18      181.45      152.85     16.36 o 
  -6   5  18      229.64      199.67     18.65 o 
  -5   5  18        0.16        4.23      3.30 o 
  -4   5  18       90.46       73.60     10.92 o 
  -3   5  18      790.84     1019.91     57.13 o 
  -2   5  18        1.54        9.54     12.35 o 
  -1   5  18      366.97      389.74     16.93 o 
   0   5  18      599.88      632.47     27.35 o 
   1   5  18      616.16      769.80     28.50 o 
   2   5  18      156.05      152.53     18.68 o 
   3   5  18       11.29       17.35      3.61 o 
   4   5  18        6.93        4.05      1.93 o 
   5   5  18      500.41      549.64     15.95 o 
   6   5  18       51.75       40.05      5.99 o 
 -11   6  18        6.91       11.48      3.48 o 
 -10   6  18        3.68        2.96      3.06 o 
  -9   6  18      664.64      797.26     35.06 o 
  -8   6  18      115.26       97.29     12.28 o 
  -7   6  18        2.02        2.94      3.53 o 
  -6   6  18      968.55      860.91     36.47 o 
  -5   6  18      954.37      847.22     24.59 o 
  -4   6  18        4.38       -2.70      2.79 o 
  -3   6  18        5.18        2.80      2.35 o 
  -2   6  18      412.22      400.05     21.24 o 
  -1   6  18       72.15       71.45      9.12 o 
   0   6  18      102.67      124.53      9.79 o 
   1   6  18        8.14       10.60      4.05 o 
   2   6  18      448.88      497.95     17.83 o 
   3   6  18       53.33       50.00      5.33 o 
   4   6  18      138.99      157.05      8.56 o 
   5   6  18        6.13       10.36      2.05 o 
 -10   7  18      329.36      569.43     22.80 o 
  -9   7  18       24.85       25.19      5.23 o 
  -8   7  18       46.53       70.56      9.59 o 
  -7   7  18      297.32      294.52     19.26 o 
  -6   7  18      211.84      163.97      9.69 o 
  -5   7  18      192.51      161.01     14.22 o 
  -4   7  18      104.70       96.67      8.75 o 
  -3   7  18      392.54      411.17     14.34 o 
  -2   7  18        3.29        9.66      4.54 o 
  -1   7  18        5.06        5.31      3.73 o 
   0   7  18       88.52       87.79      7.75 o 
   1   7  18      209.35      234.45     16.28 o 
   2   7  18      334.86      403.27     20.52 o 
   3   7  18       17.62       22.74      4.59 o 
   4   7  18      251.85      258.82     13.10 o 
  -8   8  18       38.90       46.68      6.05 o 
  -7   8  18      346.68      265.08     28.93 o 
  -6   8  18       47.71       29.14      3.79 o 
  -5   8  18        5.20       12.61      4.05 o 
  -4   8  18      129.53      129.27     12.58 o 
  -3   8  18      588.13      614.23     37.25 o 
  -2   8  18      158.01      165.17      9.33 o 
  -1   8  18       26.92       16.45      3.01 o 
   0   8  18      281.65      279.16     12.42 o 
   1   8  18      162.16      171.52     12.29 o 
   2   8  18       61.77       66.54      7.19 o 
   3   8  18      195.92      192.17     11.05 o 
  -6   9  18      163.84      115.07      9.18 o 
  -5   9  18        2.41        5.95      2.08 o 
  -4   9  18       19.73       25.10      5.13 o 
  -3   9  18      168.96      148.28     12.47 o 
  -2   9  18      286.40      282.39     17.61 o 
  -1   9  18      504.01      526.58     14.77 o 
   0   9  18        2.00        0.10      1.34 o 
   1   9  18       41.38       51.92      5.52 o 
   2   9  18       86.90      114.12      7.51 o 
  -3  10  18      262.86      273.39     14.13 o 
  -2  10  18      130.58      120.31      9.38 o 
 -12   1  19        0.09        2.15      1.89 o 
 -11   1  19      201.40      203.03     16.45 o 
 -10   1  19      114.29       94.89      8.80 o 
  -9   1  19      539.82      535.46     22.95 o 
  -8   1  19       63.38       85.89      9.94 o 
  -7   1  19      259.84      268.31     14.78 o 
  -6   1  19      181.05      242.07     14.63 o 
  -5   1  19     2644.47     2796.75     54.75 o 
  -4   1  19      123.33      121.39     10.85 o 
  -3   1  19      658.60      686.15     27.11 o 
  -2   1  19      414.39      376.34     28.68 o 
  -1   1  19       54.93       49.17     10.31 o 
   0   1  19      310.00      283.59     34.53 o 
   1   1  19     1212.86     1230.99     56.17 o 
   2   1  19     1583.82     1517.10     41.96 o 
   3   1  19       19.63       13.09      3.83 o 
   4   1  19       39.54       32.58      4.26 o 
   5   1  19       67.10       80.20      6.91 o 
   6   1  19      283.39      289.04     11.36 o 
 -12   2  19      154.40      126.40     10.71 o 
 -11   2  19       58.89       55.80      8.75 o 
 -10   2  19      236.84      219.96     19.07 o 
  -9   2  19      410.53      404.74     28.06 o 
  -8   2  19      206.87      189.03     14.08 o 
  -7   2  19      155.68      276.97     24.84 o 
  -6   2  19      107.34      109.41      9.99 o 
  -5   2  19      260.91      299.37     28.12 o 
  -4   2  19       88.90       88.69      9.70 o 
  -3   2  19      936.00      929.21     42.53 o 
  -2   2  19      196.78      235.90     21.54 o 
  -1   2  19      511.57      482.76     77.08 o 
   0   2  19       24.78       12.19      5.08 o 
   1   2  19      236.22      243.27     17.84 o 
   2   2  19       42.36       24.98      5.17 o 
   3   2  19        1.35        3.84      2.58 o 
   4   2  19      601.29      633.49     17.03 o 
   5   2  19      103.58       94.36      7.29 o 
   6   2  19        0.46        1.10      2.22 o 
 -12   3  19      199.91      200.23     12.94 o 
 -11   3  19      840.76      843.38     33.70 o 
 -10   3  19       40.21       36.34      8.02 o 
  -9   3  19      155.36      158.33     17.09 o 
  -8   3  19       85.76       86.57     12.99 o 
  -7   3  19      338.64      314.51     25.36 o 
  -6   3  19        1.70        4.56      6.19 o 
  -5   3  19       27.83       19.03      8.42 o 
  -4   3  19      150.19      158.22     14.00 o 
  -3   3  19      991.68      992.90     58.13 o 
  -2   3  19       44.89       72.74     14.14 o 
  -1   3  19       36.81       37.99      8.77 o 
   0   3  19       76.16       77.64     11.08 o 
   1   3  19      500.47      583.43     27.13 o 
   2   3  19        4.48        1.04      2.75 o 
   3   3  19      142.51      171.77     11.98 o 
   4   3  19      119.78      142.72      7.35 o 
   5   3  19      108.94      115.08     11.55 o 
   6   3  19       15.65       20.31      4.49 o 
 -11   4  19        2.77        2.18      2.22 o 
 -10   4  19     1049.03      886.05     36.33 o 
  -9   4  19      232.92      204.21     18.67 o 
  -8   4  19      600.21      679.66     34.83 o 
  -7   4  19      173.41      189.91     18.61 o 
  -6   4  19      319.51      362.05     25.69 o 
  -5   4  19      107.49      109.44     13.84 o 
  -4   4  19      330.61      289.74     21.99 o 
  -3   4  19      122.21      112.78      9.24 o 
  -2   4  19      431.46      588.69     33.28 o 
  -1   4  19      301.50      324.04     27.73 o 
   0   4  19      102.30      124.50     13.01 o 
   1   4  19       72.39       96.29     10.26 o 
   2   4  19       46.48       30.13      5.23 o 
   3   4  19        0.58       -0.59      1.77 o 
   4   4  19      384.76      413.94     14.81 o 
   5   4  19       44.97       42.60      3.79 o 
   6   4  19     1200.27     1196.35     32.13 o 
 -11   5  19       20.84       22.62      4.57 o 
 -10   5  19        7.46        4.14      2.50 o 
  -9   5  19        2.43        9.54      4.94 o 
  -8   5  19       14.95       15.70      5.52 o 
  -7   5  19      119.07      113.22     13.34 o 
  -6   5  19     1287.10     1184.85     44.53 o 
  -5   5  19       82.66       64.05     10.14 o 
  -4   5  19      218.05      221.64     32.36 o 
  -3   5  19       28.34       44.60     13.54 o 
  -2   5  19        0.08       -4.60      8.18 o 
  -1   5  19        7.38        4.20      6.29 o 
   0   5  19       10.04        7.07      2.90 o 
   1   5  19      191.26      179.31     12.13 o 
   2   5  19        0.47       -2.17      2.17 o 
   3   5  19       36.92       45.07      5.14 o 
   4   5  19       67.85       73.56      5.64 o 
   5   5  19       33.03       25.09      4.48 o 
 -10   6  19      752.25      853.92     29.93 o 
  -9   6  19      258.48      203.47     15.46 o 
  -8   6  19       35.12       41.79      7.64 o 
  -7   6  19      186.39      153.26     14.29 o 
  -6   6  19      967.55      977.02     36.77 o 
  -5   6  19        1.94       -2.13      2.31 o 
  -4   6  19      240.39      252.89     25.10 o 
  -3   6  19       90.15       93.56     16.95 o 
  -2   6  19     1493.78     1463.04     56.53 o 
  -1   6  19       34.40       39.09      4.65 o 
   0   6  19       23.28       23.35      4.93 o 
   1   6  19      286.25      302.24     18.83 o 
   2   6  19      927.48     1112.14     35.45 o 
   3   6  19        3.20        4.47      1.78 o 
   4   6  19        1.82        2.08      1.27 o 
  -9   7  19      403.67      535.25     21.29 o 
  -8   7  19        0.50        0.06      1.90 o 
  -7   7  19     1388.67     1418.85     40.23 o 
  -6   7  19      140.05      135.48     13.33 o 
  -5   7  19       32.45       27.93      6.39 o 
  -4   7  19       91.88       49.31      5.70 o 
  -3   7  19       30.60       35.54      4.33 o 
  -2   7  19       29.47       20.71      3.60 o 
  -1   7  19      299.29      292.49     12.96 o 
   0   7  19      146.71      172.88     13.27 o 
   1   7  19      384.49      414.98     19.92 o 
   2   7  19      263.01      268.17     14.76 o 
   3   7  19        1.56        3.41      1.86 o 
  -5   8  19      153.87      117.91      9.83 o 
  -4   8  19      205.64      172.54     12.68 o 
  -3   8  19      402.07      377.27     19.76 o 
  -2   8  19      339.02      340.70     27.02 o 
  -1   8  19      275.20      298.07     14.96 o 
   0   8  19        0.00       -0.33      1.65 o 
   1   8  19       67.97       64.13      6.57 o 
   2   8  19      283.13      339.46     14.11 o 
  -3   9  19      773.11      672.62     23.18 o 
 -10   0  20       31.61       16.56      4.74 o 
  -9   0  20      175.96      204.03     18.70 o 
  -8   0  20       52.46       49.28      7.81 o 
  -7   0  20      585.58      556.95     26.45 o 
  -6   0  20      632.09      629.56     29.38 o 
  -5   0  20     1606.23     1639.35    113.66 o 
  -4   0  20      140.98      156.76     15.25 o 
  -3   0  20      280.71      276.26     34.44 o 
  -2   0  20        5.95        9.38     10.23 o 
  -1   0  20      790.61      822.98     53.68 o 
   0   0  20       93.36      113.68     18.67 o 
   1   0  20     2682.14     2627.99     82.08 o 
   2   0  20      237.46      260.85     22.03 o 
   3   0  20      440.61      418.30     25.30 o 
   4   0  20       77.14      109.62     11.85 o 
   5   0  20      279.99      274.69     15.97 o 
 -11   1  20      103.34       93.70      7.98 o 
 -10   1  20      134.21      137.17     15.01 o 
  -9   1  20      401.85      407.92     22.76 o 
  -8   1  20      339.35      332.09     15.53 o 
  -7   1  20       23.30       20.73      4.58 o 
  -6   1  20       39.64       31.17      4.34 o 
  -5   1  20       20.35       29.46      6.41 o 
  -4   1  20        5.09        9.43      5.55 o 
  -3   1  20        5.01        9.54     10.02 o 
  -2   1  20      342.57      370.95     32.04 o 
  -1   1  20       22.61       22.14     23.95 o 
   0   1  20       18.94       19.87      6.37 o 
   1   1  20       18.31       63.05     38.24 o 
   2   1  20       66.61       69.55      9.16 o 
   3   1  20       68.67       65.13      7.34 o 
   4   1  20      641.61      604.02     19.34 o 
   5   1  20      192.39      164.89      8.63 o 
 -11   2  20        2.54        1.69      2.74 o 
 -10   2  20      358.51      360.47     23.07 o 
  -9   2  20      577.42      611.19     32.67 o 
  -8   2  20      119.06      128.33     16.35 o 
  -7   2  20      151.83      143.64     13.35 o 
  -6   2  20     1429.51     1382.33     43.86 o 
  -5   2  20       31.64       25.44      5.68 o 
  -4   2  20      654.21      651.32     34.18 o 
  -3   2  20       20.71       13.77      5.17 o 
  -2   2  20       31.19       34.84      9.09 o 
  -1   2  20      132.56      154.07     25.49 o 
   0   2  20     1273.87     1359.57    114.78 o 
   1   2  20        4.13        9.10      4.38 o 
   2   2  20       77.41       74.44      8.99 o 
   3   2  20      340.00      336.14     15.70 o 
   4   2  20        0.04       -0.56      1.15 o 
   5   2  20      491.16      457.62     29.84 o 
 -11   3  20       26.34       25.89      5.41 o 
 -10   3  20      827.29      824.08     34.07 o 
  -9   3  20       74.19       82.05     11.62 o 
  -8   3  20      446.36      421.30     27.41 o 
  -7   3  20      963.02      971.38     43.69 o 
  -6   3  20     1330.18     1265.45     49.89 o 
  -5   3  20      313.72      327.69     27.05 o 
  -4   3  20       50.15       47.87      6.41 o 
  -3   3  20      194.54      205.59     28.38 o 
  -2   3  20      622.74      770.74    119.83 o 
  -1   3  20     1025.69     1156.60     72.16 o 
   0   3  20       11.07       10.19      4.92 o 
   1   3  20      215.97      219.62     15.22 o 
   2   3  20      183.04      199.27     12.94 o 
   3   3  20        1.91        3.18      2.55 o 
   4   3  20       30.93       34.43      3.06 o 
   5   3  20       20.37       14.63      3.54 o 
 -11   4  20       83.81       61.68      7.42 o 
 -10   4  20        0.41       -0.57      3.43 o 
  -9   4  20       84.45       86.83     11.67 o 
  -8   4  20       56.72       43.18      8.23 o 
  -7   4  20      460.41      472.27     27.70 o 
  -6   4  20      425.72      338.72     23.76 o 
  -5   4  20      610.50      636.67     96.11 o 
  -4   4  20       11.82        6.36      3.70 o 
  -3   4  20       62.45       63.65     13.73 o 
  -2   4  20       44.00       52.78     11.74 o 
  -1   4  20      449.45      534.16     25.93 o 
   0   4  20      106.56      144.87     12.54 o 
   1   4  20      221.51      275.73     15.62 o 
   2   4  20       73.83       92.02      6.34 o 
   3   4  20      358.12      430.06     14.93 o 
   4   4  20        2.39       -0.02      0.95 o 
 -10   5  20      215.83      164.40     12.70 o 
  -9   5  20      106.44      118.26     11.79 o 
  -8   5  20       28.16       30.51      6.77 o 
  -7   5  20      131.63      106.51     12.17 o 
  -6   5  20      153.39      155.25     14.53 o 
  -5   5  20        2.57        4.20      5.15 o 
  -4   5  20        0.47        4.83      6.71 o 
  -3   5  20      167.66      169.99     26.29 o 
  -2   5  20      819.74      956.79     59.20 o 
  -1   5  20       11.09       17.18      7.05 o 
   0   5  20      213.75      243.66     13.72 o 
   1   5  20        4.87        3.18      3.68 o 
   2   5  20      336.89      421.76     14.96 o 
   3   5  20        0.13       -1.96      1.96 o 
   4   5  20       72.94       75.64      5.84 o 
  -9   6  20        0.15       -1.06      2.23 o 
  -8   6  20      149.72      147.95     12.20 o 
  -7   6  20        4.35        2.70      2.33 o 
  -6   6  20      140.89      129.91      9.10 o 
  -5   6  20      116.46      126.43     16.25 o 
  -4   6  20      402.89      386.73     15.96 o 
  -3   6  20      232.97      214.08     27.34 o 
  -2   6  20        0.64        1.53      2.14 o 
  -1   6  20       39.47       49.21      7.59 o 
   0   6  20      314.73      338.88     18.86 o 
   1   6  20       30.50       37.07      5.94 o 
   2   6  20       36.10       57.17      6.67 o 
   3   6  20       47.55       58.53      5.94 o 
  -7   7  20       52.28       40.15      6.47 o 
  -6   7  20     1830.58     1261.46     40.76 o 
  -5   7  20      256.35      199.03     15.99 o 
  -4   7  20        4.12        1.25      2.47 o 
  -3   7  20      136.56      192.39     12.06 o 
  -2   7  20      295.97      305.21     15.80 o 
  -1   7  20      120.07      110.83      9.61 o 
   0   7  20       37.40       35.15      5.37 o 
   1   7  20        9.74        6.67      2.39 o 
   2   7  20     1375.57     1589.22     35.01 o 
  -2   8  20        2.21       -0.92      1.08 o 
  -1   8  20        9.20        4.94      1.36 o 
   0   8  20       51.04       55.15      5.27 o 
 -10   1  21      251.18      188.20     17.32 o 
  -9   1  21      370.04      393.86     22.72 o 
  -8   1  21      144.98      113.50      9.90 o 
  -7   1  21       76.04       81.05      9.21 o 
  -6   1  21      186.17      212.73     14.04 o 
  -5   1  21      279.54      294.44     16.70 o 
  -4   1  21       44.91       46.86     10.91 o 
  -3   1  21       40.01       45.26     10.41 o 
  -2   1  21      211.32      216.17     19.04 o 
  -1   1  21      175.54      173.18     15.74 o 
   0   1  21      320.84      345.53     28.01 o 
   1   1  21       24.79       34.85      5.95 o 
   2   1  21      688.26      695.83     23.14 o 
   3   1  21      108.73      112.92      5.86 o 
   4   1  21       63.89       54.09      4.90 o 
 -11   2  21      195.54      171.36     11.60 o 
 -10   2  21      141.35      103.50      9.00 o 
  -9   2  21      174.62      179.61     17.77 o 
  -8   2  21      450.96      490.45     21.91 o 
  -7   2  21      179.16      191.68     11.97 o 
  -6   2  21        0.25        3.07      3.39 o 
  -5   2  21      215.89      192.61     12.85 o 
  -4   2  21       27.14       31.86      8.81 o 
  -3   2  21       50.94       50.23      9.80 o 
  -2   2  21       13.38       14.15      5.97 o 
  -1   2  21      181.18      204.76     16.62 o 
   0   2  21      134.29      128.93     12.11 o 
   1   2  21      186.61      221.24     14.01 o 
   2   2  21       54.98       40.52      5.52 o 
   3   2  21       32.55       20.24      2.54 o 
   4   2  21        0.17        1.12      2.39 o 
 -10   3  21      341.79      331.32     16.46 o 
  -9   3  21      125.15      142.86     13.79 o 
  -8   3  21      533.78      513.99     27.94 o 
  -7   3  21      558.60      553.21     23.29 o 
  -6   3  21      124.74      104.06     10.44 o 
  -5   3  21        0.67        6.41      3.13 o 
  -4   3  21       97.78       94.32     11.62 o 
  -3   3  21       22.19       38.15      7.92 o 
  -2   3  21      388.97      484.06     25.70 o 
  -1   3  21      284.07      351.85     20.52 o 
   0   3  21      851.26      987.51     32.01 o 
   1   3  21       11.39        5.91      4.29 o 
   2   3  21      484.19      496.41     13.93 o 
   3   3  21      202.78      207.10      7.50 o 
   4   3  21       16.65        7.49      2.23 o 
 -10   4  21      106.55      106.76      8.01 o 
  -9   4  21     1072.69     1165.64     29.48 o 
  -8   4  21       53.49       55.53      6.74 o 
  -7   4  21      252.52      241.75     14.27 o 
  -6   4  21      111.52       97.52     12.44 o 
  -5   4  21     1301.66     1261.10    111.17 o 
  -4   4  21       26.85       30.47     10.92 o 
  -3   4  21      429.08      443.57     40.88 o 
  -2   4  21       91.90      122.62     11.35 o 
  -1   4  21       21.01       35.07      6.00 o 
   0   4  21      111.99      139.57     10.69 o 
   1   4  21       61.28       70.65      5.30 o 
   2   4  21      211.07      226.98      8.26 o 
   3   4  21       89.18      106.47      6.03 o 
  -9   5  21       23.45       18.63      4.83 o 
  -8   5  21        0.23       -1.21      6.57 o 
  -7   5  21      692.94      688.78     21.94 o 
  -6   5  21      363.78      399.28     16.83 o 
  -5   5  21       30.26       27.94      4.55 o 
  -4   5  21       79.66       70.48     14.39 o 
  -3   5  21      183.84      198.39     24.23 o 
  -2   5  21       23.05       22.88      8.14 o 
  -1   5  21        0.94        1.25      4.24 o 
   0   5  21        2.84        0.94      1.65 o 
   1   5  21       26.83       30.03      3.86 o 
   2   5  21      412.22      397.71     58.80 o 
  -8   6  21        5.79        7.08      4.08 o 
  -7   6  21        8.88        9.45      2.36 o 
  -6   6  21     1113.56      825.47     36.31 o 
  -5   6  21      557.19      385.29     25.65 o 
  -4   6  21      276.99      263.65     15.80 o 
  -3   6  21      327.29      321.85     15.24 o 
  -2   6  21       86.66       86.56      6.48 o 
  -1   6  21      855.11      887.36     28.96 o 
   0   6  21       39.79       30.13      5.01 o 
   1   6  21        1.75        1.88      1.50 o 
   2   6  21      156.94      174.97      9.53 o 
  -3   7  21       36.10       30.61      3.79 o 
  -2   7  21      230.43      252.98     11.95 o 
  -1   7  21       50.42       47.57      5.20 o 
   0   7  21        9.77       12.43      2.69 o 
  -9   0  22        3.50        6.71      6.64 o 
  -8   0  22      514.33      422.85     34.25 o 
  -7   0  22      226.55      194.77     24.03 o 
  -6   0  22     1001.03      929.25     55.44 o 
  -5   0  22      138.21      134.58     22.77 o 
  -4   0  22     1505.60     1508.24     71.32 o 
  -3   0  22        6.92        3.93      7.11 o 
  -2   0  22       23.43       32.01      9.48 o 
  -1   0  22        1.19        9.94      6.93 o 
   0   0  22      468.67      504.61     29.84 o 
   1   0  22       89.49      105.55     12.57 o 
   2   0  22      915.16      863.20     32.54 o 
   3   0  22      893.87      800.95     27.63 o 
  -9   1  22       25.88       15.33      7.74 o 
  -8   1  22       89.67       85.39     10.48 o 
  -7   1  22      102.18       76.27     10.49 o 
  -6   1  22       43.61       33.52      8.11 o 
  -5   1  22      574.73      557.87     44.46 o 
  -4   1  22       36.94       71.36     35.04 o 
  -3   1  22        6.45        6.89      5.59 o 
  -2   1  22       27.92       30.94     11.76 o 
  -1   1  22      204.07      241.14     15.77 o 
   0   1  22       91.12       91.32      8.99 o 
   1   1  22      177.16      181.47     11.24 o 
   2   1  22      206.36      196.28     10.56 o 
   3   1  22      133.46      122.01      7.73 o 
  -9   2  22      167.01      171.96     11.58 o 
  -8   2  22      341.56      330.43     29.46 o 
  -7   2  22        7.60       10.35      3.87 o 
  -6   2  22       80.98       87.97      7.69 o 
  -5   2  22      182.91      201.90     16.92 o 
  -4   2  22      108.14      133.64     15.74 o 
  -3   2  22       65.23       71.16     10.02 o 
  -2   2  22      433.43      442.77     22.71 o 
  -1   2  22       28.66       27.95      5.69 o 
   0   2  22      161.75      160.47     11.46 o 
   1   2  22      268.72      279.11     13.57 o 
   2   2  22        3.93        2.06      1.13 o 
   3   2  22        4.04        3.93      2.62 o 
  -9   3  22      464.83      448.13     30.52 o 
  -8   3  22       90.38       99.71      8.96 o 
  -7   3  22      130.11      102.08      9.48 o 
  -6   3  22      134.72      159.84     11.87 o 
  -5   3  22     1884.93     1798.51     78.03 o 
  -4   3  22       94.38       87.74      9.57 o 
  -3   3  22      155.33      175.09     13.74 o 
  -2   3  22      682.39      734.90     32.99 o 
  -1   3  22     1391.86     1638.17     51.33 o 
   0   3  22      141.52      172.27     19.25 o 
   1   3  22       32.26       26.33      3.14 o 
   2   3  22       29.75       28.77      2.67 o 
   3   3  22      924.78      827.27     25.00 o 
  -9   4  22       38.67       41.54      5.10 o 
  -8   4  22      187.39      183.95     10.80 o 
  -7   4  22      232.87      206.66     17.68 o 
  -6   4  22       56.66       59.00      6.55 o 
  -5   4  22       77.31       81.70     16.64 o 
  -4   4  22       15.93       13.10      6.34 o 
  -3   4  22        7.27       14.38      7.65 o 
  -2   4  22      214.26      206.09     27.18 o 
  -1   4  22       84.14       72.47      8.92 o 
   0   4  22      227.42      216.91     13.14 o 
   1   4  22      727.87      598.54     15.93 o 
   2   4  22       41.69       43.50      4.80 o 
  -8   5  22      153.07       84.92     11.63 o 
  -7   5  22       20.59       13.82      5.29 o 
  -6   5  22      324.23      281.68     22.68 o 
  -5   5  22      440.47      371.90     12.75 o 
  -4   5  22       15.06       12.80      4.43 o 
  -3   5  22       84.97       77.59      6.52 o 
  -2   5  22        2.01        2.65      1.47 o 
  -1   5  22      258.16      272.84     15.39 o 
   0   5  22      366.85      358.96     16.50 o 
   1   5  22        4.15       -0.22      1.20 o 
  -5   6  22      265.33      184.28     13.44 o 
  -4   6  22        3.31       -2.47      2.47 o 
  -3   6  22       62.02       52.36      5.27 o 
  -2   6  22       47.13       55.87      5.74 o 
  -1   6  22      242.98      248.33     12.07 o 
   0   6  22       76.59       76.34      6.29 o 
  -8   1  23      219.47      190.42     21.56 o 
  -7   1  23       52.80       47.39     20.62 o 
  -6   1  23        2.79        2.54      7.06 o 
  -5   1  23      781.66      815.92     31.15 o 
  -4   1  23      145.70      135.56     12.41 o 
  -3   1  23       80.58      102.01     10.19 o 
  -2   1  23      165.80      175.82     15.61 o 
  -1   1  23      150.42      120.17      9.36 o 
   0   1  23      133.62      131.45      8.99 o 
   1   1  23       21.38       11.86      2.53 o 
   2   1  23       43.72       40.18      3.99 o 
  -8   2  23        4.55       -5.12      8.49 o 
  -7   2  23        3.53        8.96      5.58 o 
  -6   2  23       70.06       58.90     13.17 o 
  -5   2  23        3.03        4.75      3.44 o 
  -4   2  23      107.07      105.45     17.12 o 
  -3   2  23      110.42      113.63     10.17 o 
  -2   2  23      390.73      397.89     23.39 o 
  -1   2  23        3.85        8.09      5.86 o 
   0   2  23       44.39       43.53      4.97 o 
   1   2  23        7.36        3.69      1.18 o 
  -8   3  23      495.49      419.71     30.66 o 
  -7   3  23      266.26      236.23     23.09 o 
  -6   3  23       62.23       60.56     13.28 o 
  -5   3  23       26.41       51.61     13.05 o 
  -4   3  23      414.00      458.46     33.75 o 
  -3   3  23       72.89       76.72     14.12 o 
  -2   3  23      164.99      143.62     12.73 o 
  -1   3  23       51.03       57.38      5.72 o 
   0   3  23        3.32        5.88      1.78 o 
   1   3  23       32.55       26.49      3.68 o 
  -7   4  23        3.81       -3.21      4.63 o 
  -6   4  23      336.35      332.23     25.07 o 
  -5   4  23      299.98      314.99     24.84 o 
  -4   4  23      525.85      545.91     31.66 o 
  -3   4  23      280.30      392.75     25.81 o 
  -2   4  23       16.09       25.73      5.93 o 
  -1   4  23      257.66      259.52     10.17 o 
   0   4  23      127.40      168.35     10.02 o 
  -5   5  23       68.41       41.39      6.84 o 
  -4   5  23       77.35       61.36      7.77 o 
  -3   5  23      502.07      407.59     15.06 o 
  -2   5  23       36.67       39.31      4.67 o 
  -1   5  23       50.97       39.26      4.51 o 
  -6   0  24        4.62        8.17      4.25 o 
  -5   0  24      869.21      899.05     37.36 o 
  -4   0  24      348.19      352.09     22.32 o 
  -3   0  24     1287.42     1366.37     44.45 o 
  -2   0  24       40.92       31.91      6.49 o 
  -1   0  24        2.03        4.52      2.95 o 
   0   0  24        2.29        2.01      1.54 o 
  -7   1  24      220.87      240.27     19.42 o 
  -6   1  24       63.32       54.75     10.04 o 
  -5   1  24       53.91       54.59     16.79 o 
  -4   1  24       64.50       59.51     13.82 o 
  -3   1  24      251.36      266.62     21.54 o 
  -2   1  24        6.92        6.76      2.59 o 
  -1   1  24        2.16        1.64      1.66 o 
   0   1  24       11.50        8.78      2.16 o 
  -7   2  24      172.18      199.94     18.12 o 
  -6   2  24       39.34       41.57      8.73 o 
  -5   2  24      131.63      118.36     14.19 o 
  -4   2  24       21.73       13.45      7.31 o 
  -3   2  24       19.20       20.48      4.80 o 
  -2   2  24       17.48       17.80      3.04 o 
  -1   2  24      282.59      253.90     25.63 o 
  -6   3  24      163.03      123.41     13.38 o 
  -5   3  24      155.76      136.82     13.98 o 
  -4   3  24      533.75      538.03     26.84 o 
  -3   3  24       29.14       37.62      6.88 o 
  -2   3  24        6.99        5.59      2.67 o 
  -1   3  24      149.40      161.77      9.19 o 
                                                 
